# Supplementary material for: Rattle drum-inspired triboelectric nanogenerator with enhanced output using charge dispatch and magnetic repulsion pendulum
Source: Nat Commun. 2025 Oct 29;16:9539. doi: 10.1038/s41467-025-64575-9 (PMC12572158; doi:10.1038/s41467-025-64575-9)
Supplement: Supplementary file 13 — Source data [file 41467_2025_64575_MOESM13_ESM.zip]

Archive with 3 entries (3 files):
- Fig. S51 Prior to 7500 s during the durability test.csv
- Fig. S51 the later stage of the durability test.csv
- Source Data.xlsx
