# Supplementary material for: Rattle drum-inspired triboelectric nanogenerator with enhanced output using charge dispatch and magnetic repulsion pendulum
Source: Nat Commun. 2025 Oct 29;16:9539. doi: 10.1038/s41467-025-64575-9 (PMC12572158; doi:10.1038/s41467-025-64575-9)
Supplement: Supplementary file 13 — Source data [file 41467_2025_64575_MOESM13_ESM.zip › Fig. S51 the later stage of the durability test.csv]

0.00000E+000	+1.767161E-007
1.00000E-003	+1.831685E-007
2.00000E-003	+1.909115E-007
3.00000E-003	+1.970414E-007
4.00000E-003	+2.034939E-007
5.00000E-003	+2.105916E-007
6.00000E-003	+2.173667E-007
7.00000E-003	+2.244645E-007
8.00000E-003	+2.354337E-007
9.00000E-003	+2.389826E-007
1.00000E-002	+2.512423E-007
1.10000E-002	+2.602758E-007
1.20000E-002	+2.709224E-007
1.30000E-002	+2.822142E-007
1.40000E-002	+2.925382E-007
1.50000E-002	+2.980228E-007
1.60000E-002	+3.028622E-007
1.70000E-002	+3.164124E-007
1.80000E-002	+3.215744E-007
1.90000E-002	+3.389961E-007
2.00000E-002	+3.525464E-007
2.10000E-002	+3.638382E-007
2.20000E-002	+3.744848E-007
2.30000E-002	+3.835183E-007
2.40000E-002	+3.906161E-007
2.50000E-002	+3.973912E-007
2.60000E-002	+4.064246E-007
2.70000E-002	+4.109414E-007
2.80000E-002	+4.193296E-007
2.90000E-002	+4.296536E-007
3.00000E-002	+4.328799E-007
3.10000E-002	+4.370740E-007
3.20000E-002	+4.435265E-007
3.30000E-002	+4.496563E-007
3.40000E-002	+4.561088E-007
3.50000E-002	+4.654649E-007
3.60000E-002	+4.712722E-007
3.70000E-002	+4.767568E-007
3.80000E-002	+4.851450E-007
3.90000E-002	+4.941785E-007
4.00000E-002	+4.980500E-007
4.10000E-002	+5.048251E-007
4.20000E-002	+5.119228E-007
4.30000E-002	+5.199884E-007
4.40000E-002	+5.267636E-007
4.50000E-002	+5.335387E-007
4.60000E-002	+5.419269E-007
4.70000E-002	+5.548319E-007
4.80000E-002	+5.612844E-007
4.90000E-002	+5.709631E-007
5.00000E-002	+5.835455E-007
5.10000E-002	+5.961278E-007
5.20000E-002	+6.100007E-007
5.30000E-002	+6.209699E-007
5.40000E-002	+6.312939E-007
5.50000E-002	+6.403274E-007
5.60000E-002	+6.464572E-007
5.70000E-002	+6.538776E-007
5.80000E-002	+6.612979E-007
5.90000E-002	+6.658147E-007
6.00000E-002	+6.693636E-007
6.10000E-002	+6.748482E-007
6.20000E-002	+6.780744E-007
6.30000E-002	+6.803328E-007
6.40000E-002	+6.832364E-007
6.50000E-002	+6.861400E-007
6.60000E-002	+6.916246E-007
6.70000E-002	+6.925925E-007
6.80000E-002	+6.883984E-007
6.90000E-002	+6.887210E-007
7.00000E-002	+6.877532E-007
7.10000E-002	+6.896889E-007
7.20000E-002	+6.913020E-007
7.30000E-002	+6.906568E-007
7.40000E-002	+6.935604E-007
7.50000E-002	+6.958188E-007
7.60000E-002	+6.983998E-007
7.70000E-002	+7.006581E-007
7.80000E-002	+7.058201E-007
7.90000E-002	+7.125952E-007
8.00000E-002	+7.174346E-007
8.10000E-002	+7.216287E-007
8.20000E-002	+7.258228E-007
8.30000E-002	+7.284038E-007
8.40000E-002	+7.345337E-007
8.50000E-002	+7.413088E-007
8.60000E-002	+7.480839E-007
8.70000E-002	+7.480839E-007
8.80000E-002	+7.587305E-007
8.90000E-002	+7.642151E-007
9.00000E-002	+7.748617E-007
9.10000E-002	+7.835726E-007
9.20000E-002	+7.900251E-007
9.30000E-002	+7.942192E-007
9.40000E-002	+7.980907E-007
9.50000E-002	+8.029301E-007
9.60000E-002	+8.042206E-007
9.70000E-002	+8.038979E-007
9.80000E-002	+8.100278E-007
9.90000E-002	+8.145446E-007
1.00000E-001	+8.245459E-007
1.01000E-001	+8.280948E-007
1.02000E-001	+8.342246E-007
1.03000E-001	+8.422903E-007
1.04000E-001	+8.490654E-007
1.05000E-001	+8.622930E-007
1.06000E-001	+8.781016E-007
1.07000E-001	+9.026210E-007
1.08000E-001	+9.442396E-007
1.09000E-001	+1.038123E-006
1.10000E-001	+1.133297E-006
1.11000E-001	+1.178465E-006
1.12000E-001	+1.200403E-006
1.13000E-001	+1.240409E-006
1.14000E-001	+1.328163E-006
1.15000E-001	+1.392042E-006
1.16000E-001	+1.415271E-006
1.17000E-001	+1.433983E-006
1.18000E-001	+1.449469E-006
1.19000E-001	+1.480441E-006
1.20000E-001	+1.504961E-006
1.21000E-001	+1.527222E-006
1.22000E-001	+1.544321E-006
1.23000E-001	+1.558194E-006
1.24000E-001	+1.563356E-006
1.25000E-001	+1.575293E-006
1.26000E-001	+1.589488E-006
1.27000E-001	+1.595941E-006
1.28000E-001	+1.603684E-006
1.29000E-001	+1.614331E-006
1.30000E-001	+1.619493E-006
1.31000E-001	+1.623364E-006
1.32000E-001	+1.630139E-006
1.33000E-001	+1.635946E-006
1.34000E-001	+1.639495E-006
1.35000E-001	+1.644657E-006
1.36000E-001	+1.650142E-006
1.37000E-001	+1.651110E-006
1.38000E-001	+1.652400E-006
1.39000E-001	+1.658207E-006
1.40000E-001	+1.656917E-006
1.41000E-001	+1.658530E-006
1.42000E-001	+1.661434E-006
1.43000E-001	+1.661434E-006
1.44000E-001	+1.661111E-006
1.45000E-001	+1.660143E-006
1.46000E-001	+1.659175E-006
1.47000E-001	+1.655949E-006
1.48000E-001	+1.653691E-006
1.49000E-001	+1.653368E-006
1.50000E-001	+1.650142E-006
1.51000E-001	+1.648206E-006
1.52000E-001	+1.647561E-006
1.53000E-001	+1.645948E-006
1.54000E-001	+1.643044E-006
1.55000E-001	+1.648529E-006
1.56000E-001	+1.655304E-006
1.57000E-001	+1.662402E-006
1.58000E-001	+1.668209E-006
1.59000E-001	+1.673371E-006
1.60000E-001	+1.671112E-006
1.61000E-001	+1.667241E-006
1.62000E-001	+1.662402E-006
1.63000E-001	+1.657885E-006
1.64000E-001	+1.652078E-006
1.65000E-001	+1.650787E-006
1.66000E-001	+1.646593E-006
1.67000E-001	+1.645302E-006
1.68000E-001	+1.643367E-006
1.69000E-001	+1.640463E-006
1.70000E-001	+1.639818E-006
1.71000E-001	+1.636914E-006
1.72000E-001	+1.634333E-006
1.73000E-001	+1.632397E-006
1.74000E-001	+1.629816E-006
1.75000E-001	+1.627558E-006
1.76000E-001	+1.626268E-006
1.77000E-001	+1.622719E-006
1.78000E-001	+1.620783E-006
1.79000E-001	+1.613363E-006
1.80000E-001	+1.607555E-006
1.81000E-001	+1.601103E-006
1.82000E-001	+1.594973E-006
1.83000E-001	+1.585940E-006
1.84000E-001	+1.579810E-006
1.85000E-001	+1.572389E-006
1.86000E-001	+1.565292E-006
1.87000E-001	+1.558839E-006
1.88000E-001	+1.552064E-006
1.89000E-001	+1.548515E-006
1.90000E-001	+1.542708E-006
1.91000E-001	+1.535933E-006
1.92000E-001	+1.529158E-006
1.93000E-001	+1.524318E-006
1.94000E-001	+1.519802E-006
1.95000E-001	+1.514317E-006
1.96000E-001	+1.507864E-006
1.97000E-001	+1.503025E-006
1.98000E-001	+1.496250E-006
1.99000E-001	+1.492378E-006
2.00000E-001	+1.485926E-006
2.01000E-001	+1.482377E-006
2.02000E-001	+1.477860E-006
2.03000E-001	+1.474957E-006
2.04000E-001	+1.471408E-006
2.05000E-001	+1.467536E-006
2.06000E-001	+1.465601E-006
2.07000E-001	+1.463665E-006
2.08000E-001	+1.462052E-006
2.09000E-001	+1.462052E-006
2.10000E-001	+1.459148E-006
2.11000E-001	+1.458180E-006
2.12000E-001	+1.455599E-006
2.13000E-001	+1.454309E-006
2.14000E-001	+1.452696E-006
2.15000E-001	+1.451083E-006
2.16000E-001	+1.450115E-006
2.17000E-001	+1.448179E-006
2.18000E-001	+1.448179E-006
2.19000E-001	+1.445275E-006
2.20000E-001	+1.444630E-006
2.21000E-001	+1.444630E-006
2.22000E-001	+1.443340E-006
2.23000E-001	+1.444307E-006
2.24000E-001	+1.443985E-006
2.25000E-001	+1.444630E-006
2.26000E-001	+1.445598E-006
2.27000E-001	+1.444630E-006
2.28000E-001	+1.447211E-006
2.29000E-001	+1.445598E-006
2.30000E-001	+1.446888E-006
2.31000E-001	+1.446888E-006
2.32000E-001	+1.447211E-006
2.33000E-001	+1.446888E-006
2.34000E-001	+1.447856E-006
2.35000E-001	+1.447211E-006
2.36000E-001	+1.447856E-006
2.37000E-001	+1.447534E-006
2.38000E-001	+1.450437E-006
2.39000E-001	+1.450115E-006
2.40000E-001	+1.451405E-006
2.41000E-001	+1.451728E-006
2.42000E-001	+1.452373E-006
2.43000E-001	+1.453986E-006
2.44000E-001	+1.455599E-006
2.45000E-001	+1.455277E-006
2.46000E-001	+1.455277E-006
2.47000E-001	+1.456245E-006
2.48000E-001	+1.454309E-006
2.49000E-001	+1.457212E-006
2.50000E-001	+1.455599E-006
2.51000E-001	+1.456567E-006
2.52000E-001	+1.455922E-006
2.53000E-001	+1.456890E-006
2.54000E-001	+1.456567E-006
2.55000E-001	+1.457212E-006
2.56000E-001	+1.457212E-006
2.57000E-001	+1.457535E-006
2.58000E-001	+1.457212E-006
2.59000E-001	+1.458826E-006
2.60000E-001	+1.457212E-006
2.61000E-001	+1.457212E-006
2.62000E-001	+1.456567E-006
2.63000E-001	+1.455277E-006
2.64000E-001	+1.454954E-006
2.65000E-001	+1.454954E-006
2.66000E-001	+1.453664E-006
2.67000E-001	+1.451405E-006
2.68000E-001	+1.450437E-006
2.69000E-001	+1.448824E-006
2.70000E-001	+1.448502E-006
2.71000E-001	+1.446566E-006
2.72000E-001	+1.445275E-006
2.73000E-001	+1.443985E-006
2.74000E-001	+1.443340E-006
2.75000E-001	+1.441081E-006
2.76000E-001	+1.438823E-006
2.77000E-001	+1.437210E-006
2.78000E-001	+1.436242E-006
2.79000E-001	+1.434629E-006
2.80000E-001	+1.433661E-006
2.81000E-001	+1.432370E-006
2.82000E-001	+1.429789E-006
2.83000E-001	+1.429144E-006
2.84000E-001	+1.427208E-006
2.85000E-001	+1.426240E-006
2.86000E-001	+1.423982E-006
2.87000E-001	+1.421078E-006
2.88000E-001	+1.421078E-006
2.89000E-001	+1.417852E-006
2.90000E-001	+1.415594E-006
2.91000E-001	+1.413658E-006
2.92000E-001	+1.412368E-006
2.93000E-001	+1.410432E-006
2.94000E-001	+1.409464E-006
2.95000E-001	+1.407206E-006
2.96000E-001	+1.405593E-006
2.97000E-001	+1.405270E-006
2.98000E-001	+1.405593E-006
2.99000E-001	+1.403979E-006
3.00000E-001	+1.402689E-006
3.01000E-001	+1.403012E-006
3.02000E-001	+1.401076E-006
3.03000E-001	+1.400431E-006
3.04000E-001	+1.399785E-006
3.05000E-001	+1.398817E-006
3.06000E-001	+1.399463E-006
3.07000E-001	+1.399785E-006
3.08000E-001	+1.399785E-006
3.09000E-001	+1.398817E-006
3.10000E-001	+1.397527E-006
3.11000E-001	+1.397204E-006
3.12000E-001	+1.397527E-006
3.13000E-001	+1.395914E-006
3.14000E-001	+1.396882E-006
3.15000E-001	+1.395269E-006
3.16000E-001	+1.394946E-006
3.17000E-001	+1.394946E-006
3.18000E-001	+1.394946E-006
3.19000E-001	+1.392365E-006
3.20000E-001	+1.390429E-006
3.21000E-001	+1.389784E-006
3.22000E-001	+1.387848E-006
3.23000E-001	+1.386880E-006
3.24000E-001	+1.386235E-006
3.25000E-001	+1.386235E-006
3.26000E-001	+1.385912E-006
3.27000E-001	+1.386880E-006
3.28000E-001	+1.386880E-006
3.29000E-001	+1.386558E-006
3.30000E-001	+1.385590E-006
3.31000E-001	+1.385912E-006
3.32000E-001	+1.386235E-006
3.33000E-001	+1.383331E-006
3.34000E-001	+1.382041E-006
3.35000E-001	+1.379460E-006
3.36000E-001	+1.379783E-006
3.37000E-001	+1.375911E-006
3.38000E-001	+1.374298E-006
3.39000E-001	+1.372040E-006
3.40000E-001	+1.370426E-006
3.41000E-001	+1.366555E-006
3.42000E-001	+1.363329E-006
3.43000E-001	+1.361716E-006
3.44000E-001	+1.358167E-006
3.45000E-001	+1.353650E-006
3.46000E-001	+1.350101E-006
3.47000E-001	+1.346875E-006
3.48000E-001	+1.341713E-006
3.49000E-001	+1.338164E-006
3.50000E-001	+1.333647E-006
3.51000E-001	+1.327517E-006
3.52000E-001	+1.321065E-006
3.53000E-001	+1.316548E-006
3.54000E-001	+1.311064E-006
3.55000E-001	+1.306224E-006
3.56000E-001	+1.301062E-006
3.57000E-001	+1.295900E-006
3.58000E-001	+1.291706E-006
3.59000E-001	+1.285254E-006
3.60000E-001	+1.278801E-006
3.61000E-001	+1.271703E-006
3.62000E-001	+1.267187E-006
3.63000E-001	+1.258476E-006
3.64000E-001	+1.252023E-006
3.65000E-001	+1.246539E-006
3.66000E-001	+1.242345E-006
3.67000E-001	+1.238473E-006
3.68000E-001	+1.234924E-006
3.69000E-001	+1.231053E-006
3.70000E-001	+1.228472E-006
3.71000E-001	+1.227181E-006
3.72000E-001	+1.223955E-006
3.73000E-001	+1.222987E-006
3.74000E-001	+1.220083E-006
3.75000E-001	+1.217825E-006
3.76000E-001	+1.216212E-006
3.77000E-001	+1.213308E-006
3.78000E-001	+1.212663E-006
3.79000E-001	+1.211373E-006
3.80000E-001	+1.211695E-006
3.81000E-001	+1.209759E-006
3.82000E-001	+1.209437E-006
3.83000E-001	+1.209114E-006
3.84000E-001	+1.207824E-006
3.85000E-001	+1.207501E-006
3.86000E-001	+1.206533E-006
3.87000E-001	+1.206211E-006
3.88000E-001	+1.203630E-006
3.89000E-001	+1.199758E-006
3.90000E-001	+1.195564E-006
3.91000E-001	+1.196209E-006
3.92000E-001	+1.199758E-006
3.93000E-001	+1.201694E-006
3.94000E-001	+1.204920E-006
3.95000E-001	+1.206856E-006
3.96000E-001	+1.207178E-006
3.97000E-001	+1.207824E-006
3.98000E-001	+1.207178E-006
3.99000E-001	+1.207501E-006
4.00000E-001	+1.205565E-006
4.01000E-001	+1.205243E-006
4.02000E-001	+1.202662E-006
4.03000E-001	+1.199758E-006
4.04000E-001	+1.202662E-006
4.05000E-001	+1.207824E-006
4.06000E-001	+1.210727E-006
4.07000E-001	+1.212340E-006
4.08000E-001	+1.213631E-006
4.09000E-001	+1.213954E-006
4.10000E-001	+1.216212E-006
4.11000E-001	+1.216535E-006
4.12000E-001	+1.217825E-006
4.13000E-001	+1.217825E-006
4.14000E-001	+1.217180E-006
4.15000E-001	+1.216857E-006
4.16000E-001	+1.216212E-006
4.17000E-001	+1.213631E-006
4.18000E-001	+1.211050E-006
4.19000E-001	+1.211373E-006
4.20000E-001	+1.209114E-006
4.21000E-001	+1.207178E-006
4.22000E-001	+1.205243E-006
4.23000E-001	+1.204275E-006
4.24000E-001	+1.201694E-006
4.25000E-001	+1.198790E-006
4.26000E-001	+1.196209E-006
4.27000E-001	+1.193628E-006
4.28000E-001	+1.190402E-006
4.29000E-001	+1.187176E-006
4.30000E-001	+1.182982E-006
4.31000E-001	+1.179110E-006
4.32000E-001	+1.174593E-006
4.33000E-001	+1.169109E-006
4.34000E-001	+1.164592E-006
4.35000E-001	+1.159753E-006
4.36000E-001	+1.156526E-006
4.37000E-001	+1.151042E-006
4.38000E-001	+1.145557E-006
4.39000E-001	+1.140395E-006
4.40000E-001	+1.134588E-006
4.41000E-001	+1.128135E-006
4.42000E-001	+1.120393E-006
4.43000E-001	+1.113295E-006
4.44000E-001	+1.102648E-006
4.45000E-001	+1.090711E-006
4.46000E-001	+1.076838E-006
4.47000E-001	+1.057158E-006
4.48000E-001	+1.029090E-006
4.49000E-001	+9.855355E-007
4.50000E-001	+9.339156E-007
4.51000E-001	+8.897160E-007
4.52000E-001	+8.555179E-007
4.53000E-001	+8.255138E-007
4.54000E-001	+7.926061E-007
4.55000E-001	+7.632473E-007
4.56000E-001	+7.393731E-007
4.57000E-001	+7.196930E-007
4.58000E-001	+6.829138E-007
4.59000E-001	+6.380690E-007
4.60000E-001	+5.732215E-007
4.61000E-001	+5.070835E-007
4.62000E-001	+4.593351E-007
4.63000E-001	+4.180391E-007
4.64000E-001	+3.838409E-007
4.65000E-001	+3.477070E-007
4.66000E-001	+3.106052E-007
4.67000E-001	+2.699545E-007
4.68000E-001	+2.338206E-007
4.69000E-001	+2.044618E-007
4.70000E-001	+1.776839E-007
4.71000E-001	+1.486477E-007
4.72000E-001	+1.209020E-007
4.73000E-001	+9.573732E-008
4.74000E-001	+7.218574E-008
4.75000E-001	+5.121515E-008
4.76000E-001	+2.282420E-008
4.77000E-001	-1.266449E-008
4.78000E-001	-5.202467E-008
4.79000E-001	-1.142912E-007
4.80000E-001	-1.081613E-007
4.81000E-001	-1.226794E-007
4.82000E-001	-1.452631E-007
4.83000E-001	-1.507477E-007
4.84000E-001	-1.465536E-007
4.85000E-001	-1.707505E-007
4.86000E-001	-2.033355E-007
4.87000E-001	-2.243061E-007
4.88000E-001	-2.407600E-007
4.89000E-001	-2.572138E-007
4.90000E-001	-2.710867E-007
4.91000E-001	-2.856048E-007
4.92000E-001	-2.936704E-007
4.93000E-001	-3.020586E-007
4.94000E-001	-3.081885E-007
4.95000E-001	-3.207708E-007
4.96000E-001	-3.304495E-007
4.97000E-001	-3.330305E-007
4.98000E-001	-3.427093E-007
4.99000E-001	-3.443224E-007
5.00000E-001	-3.520654E-007
5.01000E-001	-3.559369E-007
5.02000E-001	-3.607762E-007
5.03000E-001	-3.604536E-007
5.04000E-001	-3.620667E-007
5.05000E-001	-3.681966E-007
5.06000E-001	-3.694871E-007
5.07000E-001	-3.736812E-007
5.08000E-001	-3.791658E-007
5.09000E-001	-3.814242E-007
5.10000E-001	-3.820695E-007
5.11000E-001	-3.843278E-007
5.12000E-001	-3.869088E-007
5.13000E-001	-3.894898E-007
5.14000E-001	-3.894898E-007
5.15000E-001	-3.956197E-007
5.16000E-001	-3.972328E-007
5.17000E-001	-3.991686E-007
5.18000E-001	-4.007817E-007
5.19000E-001	-4.027174E-007
5.20000E-001	-3.994912E-007
5.21000E-001	-4.023948E-007
5.22000E-001	-3.991686E-007
5.23000E-001	-4.017495E-007
5.24000E-001	-4.040079E-007
5.25000E-001	-4.088473E-007
5.26000E-001	-4.075568E-007
5.27000E-001	-4.101378E-007
5.28000E-001	-4.120735E-007
5.29000E-001	-4.117509E-007
5.30000E-001	-4.107830E-007
5.31000E-001	-4.114283E-007
5.32000E-001	-4.120735E-007
5.33000E-001	-4.133640E-007
5.34000E-001	-4.127188E-007
5.35000E-001	-4.114283E-007
5.36000E-001	-4.117509E-007
5.37000E-001	-4.165903E-007
5.38000E-001	-4.140093E-007
5.39000E-001	-4.165903E-007
5.40000E-001	-4.159450E-007
5.41000E-001	-4.159450E-007
5.42000E-001	-4.156224E-007
5.43000E-001	-4.162676E-007
5.44000E-001	-4.120735E-007
5.45000E-001	-4.136867E-007
5.46000E-001	-4.104604E-007
5.47000E-001	-4.114283E-007
5.48000E-001	-4.101378E-007
5.49000E-001	-4.117509E-007
5.50000E-001	-4.107830E-007
5.51000E-001	-4.107830E-007
5.52000E-001	-4.120735E-007
5.53000E-001	-4.127188E-007
5.54000E-001	-4.111057E-007
5.55000E-001	-4.120735E-007
5.56000E-001	-4.114283E-007
5.57000E-001	-4.052984E-007
5.58000E-001	-4.046532E-007
5.59000E-001	-4.082020E-007
5.60000E-001	-4.065889E-007
5.61000E-001	-4.036853E-007
5.62000E-001	-4.043305E-007
5.63000E-001	-4.046532E-007
5.64000E-001	-3.982007E-007
5.65000E-001	-3.959423E-007
5.66000E-001	-3.975554E-007
5.67000E-001	-3.949744E-007
5.68000E-001	-3.930387E-007
5.69000E-001	-3.917482E-007
5.70000E-001	-3.920708E-007
5.71000E-001	-3.901351E-007
5.72000E-001	-3.865862E-007
5.73000E-001	-3.852957E-007
5.74000E-001	-3.859410E-007
5.75000E-001	-3.823921E-007
5.76000E-001	-3.798111E-007
5.77000E-001	-3.759396E-007
5.78000E-001	-3.743265E-007
5.79000E-001	-3.717455E-007
5.80000E-001	-3.681966E-007
5.81000E-001	-3.665835E-007
5.82000E-001	-3.636799E-007
5.83000E-001	-3.630346E-007
5.84000E-001	-3.588405E-007
5.85000E-001	-3.588405E-007
5.86000E-001	-3.530333E-007
5.87000E-001	-3.527106E-007
5.88000E-001	-3.501296E-007
5.89000E-001	-3.488391E-007
5.90000E-001	-3.465808E-007
5.91000E-001	-3.439998E-007
5.92000E-001	-3.394830E-007
5.93000E-001	-3.372247E-007
5.94000E-001	-3.365794E-007
5.95000E-001	-3.310948E-007
5.96000E-001	-3.333532E-007
5.97000E-001	-3.317400E-007
5.98000E-001	-3.281912E-007
5.99000E-001	-3.285138E-007
6.00000E-001	-3.259328E-007
6.01000E-001	-3.256102E-007
6.02000E-001	-3.214161E-007
6.03000E-001	-3.214161E-007
6.04000E-001	-3.243197E-007
6.05000E-001	-3.194803E-007
6.06000E-001	-3.156088E-007
6.07000E-001	-3.149636E-007
6.08000E-001	-3.130278E-007
6.09000E-001	-3.094790E-007
6.10000E-001	-3.088337E-007
6.11000E-001	-3.062527E-007
6.12000E-001	-3.014134E-007
6.13000E-001	-2.988324E-007
6.14000E-001	-2.965740E-007
6.15000E-001	-2.923799E-007
6.16000E-001	-2.894762E-007
6.17000E-001	-2.897989E-007
6.18000E-001	-2.878631E-007
6.19000E-001	-2.875405E-007
6.20000E-001	-2.846369E-007
6.21000E-001	-2.817333E-007
6.22000E-001	-2.823785E-007
6.23000E-001	-2.817333E-007
6.24000E-001	-2.810880E-007
6.25000E-001	-2.794749E-007
6.26000E-001	-2.801201E-007
6.27000E-001	-2.778618E-007
6.28000E-001	-2.739903E-007
6.29000E-001	-2.723772E-007
6.30000E-001	-2.704414E-007
6.31000E-001	-2.701188E-007
6.32000E-001	-2.681830E-007
6.33000E-001	-2.672152E-007
6.34000E-001	-2.652794E-007
6.35000E-001	-2.614079E-007
6.36000E-001	-2.617305E-007
6.37000E-001	-2.536649E-007
6.38000E-001	-2.536649E-007
6.39000E-001	-2.514066E-007
6.40000E-001	-2.546328E-007
6.41000E-001	-2.514066E-007
6.42000E-001	-2.488256E-007
6.43000E-001	-2.465672E-007
6.44000E-001	-2.455993E-007
6.45000E-001	-2.404373E-007
6.46000E-001	-2.381790E-007
6.47000E-001	-2.343075E-007
6.48000E-001	-2.323717E-007
6.49000E-001	-2.294681E-007
6.50000E-001	-2.275324E-007
6.51000E-001	-2.252740E-007
6.52000E-001	-2.191441E-007
6.53000E-001	-2.181762E-007
6.54000E-001	-2.149500E-007
6.55000E-001	-2.104333E-007
6.56000E-001	-2.091428E-007
6.57000E-001	-2.091428E-007
6.58000E-001	-2.075296E-007
6.59000E-001	-2.030129E-007
6.60000E-001	-2.017224E-007
6.61000E-001	-1.968830E-007
6.62000E-001	-1.907532E-007
6.63000E-001	-1.897853E-007
6.64000E-001	-1.836554E-007
6.65000E-001	-1.833328E-007
6.66000E-001	-1.762351E-007
6.67000E-001	-1.768803E-007
6.68000E-001	-1.684921E-007
6.69000E-001	-1.613943E-007
6.70000E-001	-1.601039E-007
6.71000E-001	-1.559097E-007
6.72000E-001	-1.526835E-007
6.73000E-001	-1.468762E-007
6.74000E-001	-1.394559E-007
6.75000E-001	-1.355844E-007
6.76000E-001	-1.333260E-007
6.77000E-001	-1.255830E-007
6.78000E-001	-1.226794E-007
6.79000E-001	-1.146138E-007
6.80000E-001	-1.091292E-007
6.81000E-001	-1.036446E-007
6.82000E-001	-9.751471E-008
6.83000E-001	-9.106222E-008
6.84000E-001	-7.783462E-008
6.85000E-001	-7.460838E-008
6.86000E-001	-6.299390E-008
6.87000E-001	-5.815453E-008
6.88000E-001	-5.299254E-008
6.89000E-001	-4.589480E-008
6.90000E-001	-3.847444E-008
6.91000E-001	-3.105408E-008
6.92000E-001	-2.460159E-008
6.93000E-001	-1.685860E-008
6.94000E-001	-7.502496E-009
6.95000E-001	-8.213369E-011
6.96000E-001	+8.306101E-009
6.97000E-001	+1.572646E-008
6.98000E-001	+2.475995E-008
6.99000E-001	+3.218031E-008
7.00000E-001	+3.927805E-008
7.01000E-001	+4.669841E-008
7.02000E-001	+5.444139E-008
7.03000E-001	+5.960339E-008
7.04000E-001	+6.734637E-008
7.05000E-001	+7.283099E-008
7.06000E-001	+7.928348E-008
7.07000E-001	+8.799434E-008
7.08000E-001	+9.315633E-008
7.09000E-001	+9.993144E-008
7.10000E-001	+1.050934E-007
7.11000E-001	+1.112233E-007
7.12000E-001	+1.179984E-007
7.13000E-001	+1.241283E-007
7.14000E-001	+1.296129E-007
7.15000E-001	+1.347749E-007
7.16000E-001	+1.412274E-007
7.17000E-001	+1.480025E-007
7.18000E-001	+1.515513E-007
7.19000E-001	+1.570360E-007
7.20000E-001	+1.638111E-007
7.21000E-001	+1.712314E-007
7.22000E-001	+1.751029E-007
7.23000E-001	+1.799423E-007
7.24000E-001	+1.902663E-007
7.25000E-001	+1.973640E-007
7.26000E-001	+2.038165E-007
7.27000E-001	+2.102690E-007
7.28000E-001	+2.193025E-007
7.29000E-001	+2.260776E-007
7.30000E-001	+2.344658E-007
7.31000E-001	+2.431767E-007
7.32000E-001	+2.518875E-007
7.33000E-001	+2.551138E-007
7.34000E-001	+2.576948E-007
7.35000E-001	+2.618889E-007
7.36000E-001	+2.709224E-007
7.37000E-001	+2.812464E-007
7.38000E-001	+2.889894E-007
7.39000E-001	+3.002812E-007
7.40000E-001	+3.096373E-007
7.41000E-001	+3.199613E-007
7.42000E-001	+3.277043E-007
7.43000E-001	+3.335115E-007
7.44000E-001	+3.435129E-007
7.45000E-001	+3.509332E-007
7.46000E-001	+3.596441E-007
7.47000E-001	+3.702907E-007
7.48000E-001	+3.786789E-007
7.49000E-001	+3.851314E-007
7.50000E-001	+3.931970E-007
7.51000E-001	+4.044889E-007
7.52000E-001	+4.151355E-007
7.53000E-001	+4.267500E-007
7.54000E-001	+4.383645E-007
7.55000E-001	+4.503016E-007
7.56000E-001	+4.615934E-007
7.57000E-001	+4.790151E-007
7.58000E-001	+4.938559E-007
7.59000E-001	+5.051477E-007
7.60000E-001	+5.183753E-007
7.61000E-001	+5.299898E-007
7.62000E-001	+5.416043E-007
7.63000E-001	+5.541866E-007
7.64000E-001	+5.658011E-007
7.65000E-001	+5.783835E-007
7.66000E-001	+5.896753E-007
7.67000E-001	+6.012898E-007
7.68000E-001	+6.135495E-007
7.69000E-001	+6.254866E-007
7.70000E-001	+6.358106E-007
7.71000E-001	+6.445215E-007
7.72000E-001	+6.500061E-007
7.73000E-001	+6.542002E-007
7.74000E-001	+6.593622E-007
7.75000E-001	+6.654921E-007
7.76000E-001	+6.690409E-007
7.77000E-001	+6.722672E-007
7.78000E-001	+6.771065E-007
7.79000E-001	+6.832364E-007
7.80000E-001	+6.893663E-007
7.81000E-001	+6.983998E-007
7.82000E-001	+7.090464E-007
7.83000E-001	+7.077559E-007
7.84000E-001	+7.045296E-007
7.85000E-001	+7.042070E-007
7.86000E-001	+7.029165E-007
7.87000E-001	+7.058201E-007
7.88000E-001	+7.084011E-007
7.89000E-001	+7.109821E-007
7.90000E-001	+7.100142E-007
7.91000E-001	+7.109821E-007
7.92000E-001	+7.129179E-007
7.93000E-001	+7.154989E-007
7.94000E-001	+7.184025E-007
7.95000E-001	+7.229192E-007
7.96000E-001	+7.287265E-007
7.97000E-001	+7.348563E-007
7.98000E-001	+7.390504E-007
7.99000E-001	+7.413088E-007
8.00000E-001	+7.477613E-007
8.01000E-001	+7.526007E-007
8.02000E-001	+7.613115E-007
8.03000E-001	+7.674414E-007
8.04000E-001	+7.716355E-007
8.05000E-001	+7.748617E-007
8.06000E-001	+7.809916E-007
8.07000E-001	+7.900251E-007
8.08000E-001	+7.955097E-007
8.09000E-001	+8.009943E-007
8.10000E-001	+8.055111E-007
8.11000E-001	+8.097052E-007
8.12000E-001	+8.126088E-007
8.13000E-001	+8.132541E-007
8.14000E-001	+8.161577E-007
8.15000E-001	+8.206744E-007
8.16000E-001	+8.309984E-007
8.17000E-001	+8.390640E-007
8.18000E-001	+8.464844E-007
8.19000E-001	+8.603572E-007
8.20000E-001	+8.835862E-007
8.21000E-001	+9.293988E-007
8.22000E-001	+1.041027E-006
8.23000E-001	+1.091034E-006
8.24000E-001	+1.119425E-006
8.25000E-001	+1.166850E-006
8.26000E-001	+1.238473E-006
8.27000E-001	+1.280414E-006
8.28000E-001	+1.313322E-006
8.29000E-001	+1.390107E-006
8.30000E-001	+1.442694E-006
8.31000E-001	+1.468827E-006
8.32000E-001	+1.477860E-006
8.33000E-001	+1.499476E-006
8.34000E-001	+1.512059E-006
8.35000E-001	+1.532384E-006
8.36000E-001	+1.542708E-006
8.37000E-001	+1.564969E-006
8.38000E-001	+1.580455E-006
8.39000E-001	+1.588521E-006
8.40000E-001	+1.596264E-006
8.41000E-001	+1.603684E-006
8.42000E-001	+1.608523E-006
8.43000E-001	+1.617879E-006
8.44000E-001	+1.625300E-006
8.45000E-001	+1.630139E-006
8.46000E-001	+1.631752E-006
8.47000E-001	+1.635301E-006
8.48000E-001	+1.638850E-006
8.49000E-001	+1.644012E-006
8.50000E-001	+1.645948E-006
8.51000E-001	+1.649497E-006
8.52000E-001	+1.650142E-006
8.53000E-001	+1.651110E-006
8.54000E-001	+1.652078E-006
8.55000E-001	+1.652400E-006
8.56000E-001	+1.654659E-006
8.57000E-001	+1.656917E-006
8.58000E-001	+1.657240E-006
8.59000E-001	+1.655304E-006
8.60000E-001	+1.654013E-006
8.61000E-001	+1.652078E-006
8.62000E-001	+1.648206E-006
8.63000E-001	+1.645948E-006
8.64000E-001	+1.643044E-006
8.65000E-001	+1.639495E-006
8.66000E-001	+1.639173E-006
8.67000E-001	+1.637882E-006
8.68000E-001	+1.642721E-006
8.69000E-001	+1.647561E-006
8.70000E-001	+1.654336E-006
8.71000E-001	+1.660466E-006
8.72000E-001	+1.665305E-006
8.73000E-001	+1.667886E-006
8.74000E-001	+1.667241E-006
8.75000E-001	+1.661434E-006
8.76000E-001	+1.656917E-006
8.77000E-001	+1.652400E-006
8.78000E-001	+1.648206E-006
8.79000E-001	+1.642076E-006
8.80000E-001	+1.639818E-006
8.81000E-001	+1.636592E-006
8.82000E-001	+1.634333E-006
8.83000E-001	+1.635624E-006
8.84000E-001	+1.632075E-006
8.85000E-001	+1.629171E-006
8.86000E-001	+1.628203E-006
8.87000E-001	+1.627558E-006
8.88000E-001	+1.626590E-006
8.89000E-001	+1.625945E-006
8.90000E-001	+1.624977E-006
8.91000E-001	+1.622073E-006
8.92000E-001	+1.618525E-006
8.93000E-001	+1.614331E-006
8.94000E-001	+1.609491E-006
8.95000E-001	+1.602393E-006
8.96000E-001	+1.595941E-006
8.97000E-001	+1.587553E-006
8.98000E-001	+1.580778E-006
8.99000E-001	+1.573357E-006
9.00000E-001	+1.567550E-006
9.01000E-001	+1.562065E-006
9.02000E-001	+1.557871E-006
9.03000E-001	+1.551419E-006
9.04000E-001	+1.545934E-006
9.05000E-001	+1.538836E-006
9.06000E-001	+1.533674E-006
9.07000E-001	+1.527867E-006
9.08000E-001	+1.522705E-006
9.09000E-001	+1.517543E-006
9.10000E-001	+1.513349E-006
9.11000E-001	+1.505606E-006
9.12000E-001	+1.499476E-006
9.13000E-001	+1.494959E-006
9.14000E-001	+1.491411E-006
9.15000E-001	+1.489152E-006
9.16000E-001	+1.483345E-006
9.17000E-001	+1.479474E-006
9.18000E-001	+1.476570E-006
9.19000E-001	+1.474312E-006
9.20000E-001	+1.471731E-006
9.21000E-001	+1.469472E-006
9.22000E-001	+1.467859E-006
9.23000E-001	+1.466246E-006
9.24000E-001	+1.463342E-006
9.25000E-001	+1.461084E-006
9.26000E-001	+1.459471E-006
9.27000E-001	+1.457212E-006
9.28000E-001	+1.453986E-006
9.29000E-001	+1.452696E-006
9.30000E-001	+1.453018E-006
9.31000E-001	+1.449792E-006
9.32000E-001	+1.448824E-006
9.33000E-001	+1.446888E-006
9.34000E-001	+1.446888E-006
9.35000E-001	+1.447534E-006
9.36000E-001	+1.446566E-006
9.37000E-001	+1.447856E-006
9.38000E-001	+1.448179E-006
9.39000E-001	+1.448179E-006
9.40000E-001	+1.448502E-006
9.41000E-001	+1.448179E-006
9.42000E-001	+1.449147E-006
9.43000E-001	+1.448502E-006
9.44000E-001	+1.447856E-006
9.45000E-001	+1.448824E-006
9.46000E-001	+1.448502E-006
9.47000E-001	+1.449469E-006
9.48000E-001	+1.449147E-006
9.49000E-001	+1.448502E-006
9.50000E-001	+1.449469E-006
9.51000E-001	+1.449792E-006
9.52000E-001	+1.450437E-006
9.53000E-001	+1.451405E-006
9.54000E-001	+1.452696E-006
9.55000E-001	+1.452373E-006
9.56000E-001	+1.453986E-006
9.57000E-001	+1.453986E-006
9.58000E-001	+1.454631E-006
9.59000E-001	+1.455922E-006
9.60000E-001	+1.455599E-006
9.61000E-001	+1.455277E-006
9.62000E-001	+1.455277E-006
9.63000E-001	+1.455922E-006
9.64000E-001	+1.454954E-006
9.65000E-001	+1.455277E-006
9.66000E-001	+1.454954E-006
9.67000E-001	+1.454954E-006
9.68000E-001	+1.455277E-006
9.69000E-001	+1.456245E-006
9.70000E-001	+1.455277E-006
9.71000E-001	+1.454954E-006
9.72000E-001	+1.454954E-006
9.73000E-001	+1.455277E-006
9.74000E-001	+1.453986E-006
9.75000E-001	+1.453664E-006
9.76000E-001	+1.451728E-006
9.77000E-001	+1.452373E-006
9.78000E-001	+1.451083E-006
9.79000E-001	+1.449147E-006
9.80000E-001	+1.448824E-006
9.81000E-001	+1.447211E-006
9.82000E-001	+1.444630E-006
9.83000E-001	+1.443017E-006
9.84000E-001	+1.441081E-006
9.85000E-001	+1.439145E-006
9.86000E-001	+1.437855E-006
9.87000E-001	+1.436242E-006
9.88000E-001	+1.433661E-006
9.89000E-001	+1.433338E-006
9.90000E-001	+1.430757E-006
9.91000E-001	+1.428176E-006
9.92000E-001	+1.425595E-006
9.93000E-001	+1.424627E-006
9.94000E-001	+1.422692E-006
9.95000E-001	+1.421724E-006
9.96000E-001	+1.418175E-006
9.97000E-001	+1.415916E-006
9.98000E-001	+1.414303E-006
9.99000E-001	+1.411722E-006
1.00000E+000	+1.409141E-006
1.00100E+000	+1.405593E-006
1.00200E+000	+1.403334E-006
1.00300E+000	+1.401398E-006
1.00400E+000	+1.397527E-006
1.00500E+000	+1.394946E-006
1.00600E+000	+1.391397E-006
1.00700E+000	+1.389461E-006
1.00800E+000	+1.387526E-006
1.00900E+000	+1.384622E-006
1.01000E+000	+1.383331E-006
1.01100E+000	+1.383331E-006
1.01200E+000	+1.381073E-006
1.01300E+000	+1.380750E-006
1.01400E+000	+1.379460E-006
1.01500E+000	+1.379783E-006
1.01600E+000	+1.378492E-006
1.01700E+000	+1.378169E-006
1.01800E+000	+1.379460E-006
1.01900E+000	+1.377524E-006
1.02000E+000	+1.376879E-006
1.02100E+000	+1.377524E-006
1.02200E+000	+1.377524E-006
1.02300E+000	+1.377847E-006
1.02400E+000	+1.377847E-006
1.02500E+000	+1.379137E-006
1.02600E+000	+1.379460E-006
1.02700E+000	+1.379137E-006
1.02800E+000	+1.379460E-006
1.02900E+000	+1.380105E-006
1.03000E+000	+1.379783E-006
1.03100E+000	+1.380105E-006
1.03200E+000	+1.379460E-006
1.03300E+000	+1.378492E-006
1.03400E+000	+1.378169E-006
1.03500E+000	+1.376879E-006
1.03600E+000	+1.376234E-006
1.03700E+000	+1.375588E-006
1.03800E+000	+1.374621E-006
1.03900E+000	+1.373975E-006
1.04000E+000	+1.373007E-006
1.04100E+000	+1.371394E-006
1.04200E+000	+1.369136E-006
1.04300E+000	+1.368168E-006
1.04400E+000	+1.365264E-006
1.04500E+000	+1.364619E-006
1.04600E+000	+1.360748E-006
1.04700E+000	+1.357199E-006
1.04800E+000	+1.354295E-006
1.04900E+000	+1.352037E-006
1.05000E+000	+1.347520E-006
1.05100E+000	+1.345262E-006
1.05200E+000	+1.340422E-006
1.05300E+000	+1.335260E-006
1.05400E+000	+1.332034E-006
1.05500E+000	+1.327195E-006
1.05600E+000	+1.323646E-006
1.05700E+000	+1.318807E-006
1.05800E+000	+1.313645E-006
1.05900E+000	+1.308805E-006
1.06000E+000	+1.303321E-006
1.06100E+000	+1.295255E-006
1.06200E+000	+1.288157E-006
1.06300E+000	+1.282995E-006
1.06400E+000	+1.274607E-006
1.06500E+000	+1.268800E-006
1.06600E+000	+1.262993E-006
1.06700E+000	+1.258798E-006
1.06800E+000	+1.255250E-006
1.06900E+000	+1.252346E-006
1.07000E+000	+1.249765E-006
1.07100E+000	+1.248474E-006
1.07200E+000	+1.246216E-006
1.07300E+000	+1.245248E-006
1.07400E+000	+1.242345E-006
1.07500E+000	+1.239764E-006
1.07600E+000	+1.237505E-006
1.07700E+000	+1.236215E-006
1.07800E+000	+1.234924E-006
1.07900E+000	+1.232988E-006
1.08000E+000	+1.230407E-006
1.08100E+000	+1.228149E-006
1.08200E+000	+1.227504E-006
1.08300E+000	+1.225568E-006
1.08400E+000	+1.222987E-006
1.08500E+000	+1.219761E-006
1.08600E+000	+1.218148E-006
1.08700E+000	+1.215889E-006
1.08800E+000	+1.212018E-006
1.08900E+000	+1.208792E-006
1.09000E+000	+1.198790E-006
1.09100E+000	+1.196532E-006
1.09200E+000	+1.197500E-006
1.09300E+000	+1.196855E-006
1.09400E+000	+1.200081E-006
1.09500E+000	+1.201049E-006
1.09600E+000	+1.201694E-006
1.09700E+000	+1.202339E-006
1.09800E+000	+1.202662E-006
1.09900E+000	+1.202339E-006
1.10000E+000	+1.202339E-006
1.10100E+000	+1.201694E-006
1.10200E+000	+1.201049E-006
1.10300E+000	+1.199435E-006
1.10400E+000	+1.201694E-006
1.10500E+000	+1.205243E-006
1.10600E+000	+1.209437E-006
1.10700E+000	+1.213954E-006
1.10800E+000	+1.216857E-006
1.10900E+000	+1.219761E-006
1.11000E+000	+1.221051E-006
1.11100E+000	+1.223955E-006
1.11200E+000	+1.226213E-006
1.11300E+000	+1.226859E-006
1.11400E+000	+1.228149E-006
1.11500E+000	+1.227504E-006
1.11600E+000	+1.227504E-006
1.11700E+000	+1.228472E-006
1.11800E+000	+1.228149E-006
1.11900E+000	+1.228472E-006
1.12000E+000	+1.229440E-006
1.12100E+000	+1.228472E-006
1.12200E+000	+1.229117E-006
1.12300E+000	+1.227181E-006
1.12400E+000	+1.227181E-006
1.12500E+000	+1.227826E-006
1.12600E+000	+1.226859E-006
1.12700E+000	+1.225891E-006
1.12800E+000	+1.225245E-006
1.12900E+000	+1.223632E-006
1.13000E+000	+1.221374E-006
1.13100E+000	+1.220083E-006
1.13200E+000	+1.218470E-006
1.13300E+000	+1.215244E-006
1.13400E+000	+1.214276E-006
1.13500E+000	+1.211373E-006
1.13600E+000	+1.208792E-006
1.13700E+000	+1.205888E-006
1.13800E+000	+1.204275E-006
1.13900E+000	+1.201694E-006
1.14000E+000	+1.199113E-006
1.14100E+000	+1.195564E-006
1.14200E+000	+1.194596E-006
1.14300E+000	+1.188789E-006
1.14400E+000	+1.186208E-006
1.14500E+000	+1.182659E-006
1.14600E+000	+1.177174E-006
1.14700E+000	+1.172658E-006
1.14800E+000	+1.168141E-006
1.14900E+000	+1.162656E-006
1.15000E+000	+1.157494E-006
1.15100E+000	+1.151364E-006
1.15200E+000	+1.145235E-006
1.15300E+000	+1.138459E-006
1.15400E+000	+1.131039E-006
1.15500E+000	+1.122651E-006
1.15600E+000	+1.112972E-006
1.15700E+000	+1.100390E-006
1.15800E+000	+1.085226E-006
1.15900E+000	+1.070063E-006
1.16000E+000	+1.051351E-006
1.16100E+000	+1.028445E-006
1.16200E+000	+9.952142E-007
1.16300E+000	+9.597255E-007
1.16400E+000	+9.213332E-007
1.16500E+000	+8.893934E-007
1.16600E+000	+8.645513E-007
1.16700E+000	+8.464844E-007
1.16800E+000	+8.306758E-007
1.16900E+000	+8.161577E-007
1.17000E+000	+7.984133E-007
1.17100E+000	+7.806690E-007
1.17200E+000	+7.551817E-007
1.17300E+000	+7.242097E-007
1.17400E+000	+6.864627E-007
1.17500E+000	+6.451667E-007
1.17600E+000	+6.038708E-007
1.17700E+000	+5.635427E-007
1.17800E+000	+5.186979E-007
1.17900E+000	+4.709495E-007
1.18000E+000	+4.264274E-007
1.18100E+000	+3.841636E-007
1.18200E+000	+3.499654E-007
1.18300E+000	+3.177029E-007
1.18400E+000	+2.806011E-007
1.18500E+000	+2.364016E-007
1.18600E+000	+1.912342E-007
1.18700E+000	+1.534871E-007
1.18800E+000	+1.225151E-007
1.18900E+000	+9.767307E-008
1.19000E+000	+7.218574E-008
1.19100E+000	+4.766628E-008
1.19200E+000	+2.508257E-008
1.19300E+000	+1.530988E-009
1.19400E+000	-3.298983E-008
1.19500E+000	-7.815725E-008
1.19600E+000	-1.020315E-007
1.19700E+000	-1.517156E-007
1.19800E+000	-1.526835E-007
1.19900E+000	-1.662337E-007
1.20000E+000	-1.775256E-007
1.20100E+000	-1.865591E-007
1.20200E+000	-2.001093E-007
1.20300E+000	-2.194667E-007
1.20400E+000	-2.343075E-007
1.20500E+000	-2.565686E-007
1.20600E+000	-2.685057E-007
1.20700E+000	-2.749581E-007
1.20800E+000	-2.862500E-007
1.20900E+000	-2.978645E-007
1.21000E+000	-3.049622E-007
1.21100E+000	-3.120600E-007
1.21200E+000	-3.201256E-007
1.21300E+000	-3.272233E-007
1.21400E+000	-3.327079E-007
1.21500E+000	-3.369020E-007
1.21600E+000	-3.423867E-007
1.21700E+000	-3.439998E-007
1.21800E+000	-3.465808E-007
1.21900E+000	-3.501296E-007
1.22000E+000	-3.552916E-007
1.22100E+000	-3.594857E-007
1.22200E+000	-3.617441E-007
1.22300E+000	-3.636799E-007
1.22400E+000	-3.659382E-007
1.22500E+000	-3.681966E-007
1.22600E+000	-3.704550E-007
1.22700E+000	-3.736812E-007
1.22800E+000	-3.762622E-007
1.22900E+000	-3.791658E-007
1.23000E+000	-3.830373E-007
1.23100E+000	-3.840052E-007
1.23200E+000	-3.869088E-007
1.23300E+000	-3.872314E-007
1.23400E+000	-3.894898E-007
1.23500E+000	-3.911029E-007
1.23600E+000	-3.904577E-007
1.23700E+000	-3.920708E-007
1.23800E+000	-3.933613E-007
1.23900E+000	-3.943292E-007
1.24000E+000	-3.949744E-007
1.24100E+000	-3.972328E-007
1.24200E+000	-3.988459E-007
1.24300E+000	-3.988459E-007
1.24400E+000	-4.004591E-007
1.24500E+000	-4.014269E-007
1.24600E+000	-4.030400E-007
1.24700E+000	-4.052984E-007
1.24800E+000	-4.062663E-007
1.24900E+000	-4.062663E-007
1.25000E+000	-4.078794E-007
1.25100E+000	-4.082020E-007
1.25200E+000	-4.065889E-007
1.25300E+000	-4.078794E-007
1.25400E+000	-4.094925E-007
1.25500E+000	-4.094925E-007
1.25600E+000	-4.088473E-007
1.25700E+000	-4.091699E-007
1.25800E+000	-4.085247E-007
1.25900E+000	-4.072342E-007
1.26000E+000	-4.069115E-007
1.26100E+000	-4.078794E-007
1.26200E+000	-4.062663E-007
1.26300E+000	-4.062663E-007
1.26400E+000	-4.062663E-007
1.26500E+000	-4.056210E-007
1.26600E+000	-4.046532E-007
1.26700E+000	-4.049758E-007
1.26800E+000	-4.056210E-007
1.26900E+000	-4.036853E-007
1.27000E+000	-4.033627E-007
1.27100E+000	-4.020722E-007
1.27200E+000	-4.011043E-007
1.27300E+000	-3.991686E-007
1.27400E+000	-3.972328E-007
1.27500E+000	-3.965876E-007
1.27600E+000	-3.949744E-007
1.27700E+000	-3.936839E-007
1.27800E+000	-3.911029E-007
1.27900E+000	-3.904577E-007
1.28000E+000	-3.888446E-007
1.28100E+000	-3.875541E-007
1.28200E+000	-3.852957E-007
1.28300E+000	-3.840052E-007
1.28400E+000	-3.840052E-007
1.28500E+000	-3.798111E-007
1.28600E+000	-3.769075E-007
1.28700E+000	-3.759396E-007
1.28800E+000	-3.746491E-007
1.28900E+000	-3.720681E-007
1.29000E+000	-3.701324E-007
1.29100E+000	-3.675514E-007
1.29200E+000	-3.652930E-007
1.29300E+000	-3.623894E-007
1.29400E+000	-3.601310E-007
1.29500E+000	-3.578726E-007
1.29600E+000	-3.549690E-007
1.29700E+000	-3.527106E-007
1.29800E+000	-3.498070E-007
1.29900E+000	-3.472260E-007
1.30000E+000	-3.443224E-007
1.30100E+000	-3.420640E-007
1.30200E+000	-3.388378E-007
1.30300E+000	-3.372247E-007
1.30400E+000	-3.349663E-007
1.30500E+000	-3.310948E-007
1.30600E+000	-3.291591E-007
1.30700E+000	-3.259328E-007
1.30800E+000	-3.230292E-007
1.30900E+000	-3.214161E-007
1.31000E+000	-3.178672E-007
1.31100E+000	-3.149636E-007
1.31200E+000	-3.133505E-007
1.31300E+000	-3.104468E-007
1.31400E+000	-3.088337E-007
1.31500E+000	-3.065753E-007
1.31600E+000	-3.036717E-007
1.31700E+000	-3.014134E-007
1.31800E+000	-3.007681E-007
1.31900E+000	-2.991550E-007
1.32000E+000	-2.962514E-007
1.32100E+000	-2.956061E-007
1.32200E+000	-2.946382E-007
1.32300E+000	-2.917346E-007
1.32400E+000	-2.897989E-007
1.32500E+000	-2.881857E-007
1.32600E+000	-2.862500E-007
1.32700E+000	-2.839916E-007
1.32800E+000	-2.827011E-007
1.32900E+000	-2.804428E-007
1.33000E+000	-2.781844E-007
1.33100E+000	-2.752808E-007
1.33200E+000	-2.746355E-007
1.33300E+000	-2.733450E-007
1.33400E+000	-2.707640E-007
1.33500E+000	-2.697962E-007
1.33600E+000	-2.688283E-007
1.33700E+000	-2.662473E-007
1.33800E+000	-2.659247E-007
1.33900E+000	-2.643115E-007
1.34000E+000	-2.617305E-007
1.34100E+000	-2.591496E-007
1.34200E+000	-2.585043E-007
1.34300E+000	-2.559233E-007
1.34400E+000	-2.539876E-007
1.34500E+000	-2.533423E-007
1.34600E+000	-2.507613E-007
1.34700E+000	-2.475351E-007
1.34800E+000	-2.472124E-007
1.34900E+000	-2.449541E-007
1.35000E+000	-2.420505E-007
1.35100E+000	-2.397921E-007
1.35200E+000	-2.375337E-007
1.35300E+000	-2.355980E-007
1.35400E+000	-2.336622E-007
1.35500E+000	-2.320491E-007
1.35600E+000	-2.288229E-007
1.35700E+000	-2.255966E-007
1.35800E+000	-2.226930E-007
1.35900E+000	-2.201120E-007
1.36000E+000	-2.172084E-007
1.36100E+000	-2.149500E-007
1.36200E+000	-2.104333E-007
1.36300E+000	-2.078523E-007
1.36400E+000	-2.043034E-007
1.36500E+000	-2.004319E-007
1.36600E+000	-1.968830E-007
1.36700E+000	-1.933342E-007
1.36800E+000	-1.907532E-007
1.36900E+000	-1.868817E-007
1.37000E+000	-1.849459E-007
1.37100E+000	-1.823649E-007
1.37200E+000	-1.788161E-007
1.37300E+000	-1.762351E-007
1.37400E+000	-1.733315E-007
1.37500E+000	-1.691373E-007
1.37600E+000	-1.659111E-007
1.37700E+000	-1.630075E-007
1.37800E+000	-1.591360E-007
1.37900E+000	-1.555871E-007
1.38000E+000	-1.517156E-007
1.38100E+000	-1.459084E-007
1.38200E+000	-1.426821E-007
1.38300E+000	-1.368749E-007
1.38400E+000	-1.333260E-007
1.38500E+000	-1.275188E-007
1.38600E+000	-1.246152E-007
1.38700E+000	-1.210663E-007
1.38800E+000	-1.152591E-007
1.38900E+000	-1.120328E-007
1.39000E+000	-1.068708E-007
1.39100E+000	-1.017088E-007
1.39200E+000	-9.622421E-008
1.39300E+000	-9.138485E-008
1.39400E+000	-8.493236E-008
1.39500E+000	-7.912512E-008
1.39600E+000	-7.396313E-008
1.39700E+000	-6.783326E-008
1.39800E+000	-6.105815E-008
1.39900E+000	-5.396041E-008
1.40000E+000	-4.686268E-008
1.40100E+000	-3.976494E-008
1.40200E+000	-3.234458E-008
1.40300E+000	-2.395634E-008
1.40400E+000	-1.621336E-008
1.40500E+000	-7.502496E-009
1.40600E+000	-1.050007E-009
1.40700E+000	+8.951350E-009
1.40800E+000	+1.830746E-008
1.40900E+000	+2.669569E-008
1.41000E+000	+3.605180E-008
1.41100E+000	+4.605316E-008
1.41200E+000	+5.637714E-008
1.41300E+000	+6.637850E-008
1.41400E+000	+7.702511E-008
1.41500E+000	+8.702646E-008
1.41600E+000	+9.735044E-008
1.41700E+000	+1.079971E-007
1.41800E+000	+1.183210E-007
1.41900E+000	+1.283224E-007
1.42000E+000	+1.380011E-007
1.42100E+000	+1.470346E-007
1.42200E+000	+1.557455E-007
1.42300E+000	+1.644563E-007
1.42400E+000	+1.728446E-007
1.42500E+000	+1.828459E-007
1.42600E+000	+1.931699E-007
1.42700E+000	+2.028486E-007
1.42800E+000	+2.128500E-007
1.42900E+000	+2.225287E-007
1.43000E+000	+2.305943E-007
1.43100E+000	+2.399504E-007
1.43200E+000	+2.483387E-007
1.43300E+000	+2.576948E-007
1.43400E+000	+2.664056E-007
1.43500E+000	+2.754391E-007
1.43600E+000	+2.847952E-007
1.43700E+000	+2.928608E-007
1.43800E+000	+3.028622E-007
1.43900E+000	+3.112504E-007
1.44000E+000	+3.206065E-007
1.44100E+000	+3.299627E-007
1.44200E+000	+3.399640E-007
1.44300E+000	+3.512559E-007
1.44400E+000	+3.609346E-007
1.44500E+000	+3.722265E-007
1.44600E+000	+3.828731E-007
1.44700E+000	+3.951328E-007
1.44800E+000	+4.073925E-007
1.44900E+000	+4.180391E-007
1.45000E+000	+4.244916E-007
1.45100E+000	+4.273952E-007
1.45200E+000	+4.312667E-007
1.45300E+000	+4.344930E-007
1.45400E+000	+4.409455E-007
1.45500E+000	+4.473980E-007
1.45600E+000	+4.522373E-007
1.45700E+000	+4.561088E-007
1.45800E+000	+4.583672E-007
1.45900E+000	+4.603029E-007
1.46000E+000	+4.606256E-007
1.46100E+000	+4.648197E-007
1.46200E+000	+4.651423E-007
1.46300E+000	+4.686912E-007
1.46400E+000	+4.719174E-007
1.46500E+000	+4.767568E-007
1.46600E+000	+4.786925E-007
1.46700E+000	+4.832093E-007
1.46800E+000	+4.857903E-007
1.46900E+000	+4.896618E-007
1.47000E+000	+4.941785E-007
1.47100E+000	+4.993405E-007
1.47200E+000	+5.025667E-007
1.47300E+000	+5.070835E-007
1.47400E+000	+5.148265E-007
1.47500E+000	+5.206337E-007
1.47600E+000	+5.228921E-007
1.47700E+000	+5.225694E-007
1.47800E+000	+5.225694E-007
1.47900E+000	+5.241826E-007
1.48000E+000	+5.267636E-007
1.48100E+000	+5.296672E-007
1.48200E+000	+5.338613E-007
1.48300E+000	+5.399912E-007
1.48400E+000	+5.428948E-007
1.48500E+000	+5.454758E-007
1.48600E+000	+5.477341E-007
1.48700E+000	+5.528961E-007
1.48800E+000	+5.587034E-007
1.48900E+000	+5.638654E-007
1.49000E+000	+5.703179E-007
1.49100E+000	+5.764477E-007
1.49200E+000	+5.841907E-007
1.49300E+000	+5.922563E-007
1.49400E+000	+6.003219E-007
1.49500E+000	+6.106459E-007
1.49600E+000	+6.183889E-007
1.49700E+000	+6.280676E-007
1.49800E+000	+6.364559E-007
1.49900E+000	+6.438762E-007
1.50000E+000	+6.490382E-007
1.50100E+000	+6.542002E-007
1.50200E+000	+6.590396E-007
1.50300E+000	+6.654921E-007
1.50400E+000	+6.700088E-007
1.50500E+000	+6.742029E-007
1.50600E+000	+6.787197E-007
1.50700E+000	+6.838817E-007
1.50800E+000	+6.890436E-007
1.50900E+000	+6.951735E-007
1.51000E+000	+7.009808E-007
1.51100E+000	+7.077559E-007
1.51200E+000	+7.151762E-007
1.51300E+000	+7.255002E-007
1.51400E+000	+7.351789E-007
1.51500E+000	+7.451803E-007
1.51600E+000	+7.551817E-007
1.51700E+000	+7.664735E-007
1.51800E+000	+7.761522E-007
1.51900E+000	+7.864762E-007
1.52000E+000	+7.980907E-007
1.52100E+000	+8.038979E-007
1.52200E+000	+8.106731E-007
1.52300E+000	+8.180934E-007
1.52400E+000	+8.239007E-007
1.52500E+000	+8.248685E-007
1.52600E+000	+8.287400E-007
1.52700E+000	+8.339020E-007
1.52800E+000	+8.406771E-007
1.52900E+000	+8.451939E-007
1.53000E+000	+8.503559E-007
1.53100E+000	+8.542274E-007
1.53200E+000	+8.639061E-007
1.53300E+000	+8.755206E-007
1.53400E+000	+8.913292E-007
1.53500E+000	+9.152034E-007
1.53600E+000	+9.526278E-007
1.53700E+000	+1.038769E-006
1.53800E+000	+1.147493E-006
1.53900E+000	+1.221051E-006
1.54000E+000	+1.272994E-006
1.54100E+000	+1.310096E-006
1.54200E+000	+1.329453E-006
1.54300E+000	+1.383331E-006
1.54400E+000	+1.426240E-006
1.54500E+000	+1.457212E-006
1.54600E+000	+1.485281E-006
1.54700E+000	+1.507542E-006
1.54800E+000	+1.534965E-006
1.54900E+000	+1.546257E-006
1.55000E+000	+1.563678E-006
1.55100E+000	+1.573680E-006
1.55200E+000	+1.581745E-006
1.55300E+000	+1.590779E-006
1.55400E+000	+1.601103E-006
1.55500E+000	+1.609491E-006
1.55600E+000	+1.617557E-006
1.55700E+000	+1.623364E-006
1.55800E+000	+1.629816E-006
1.55900E+000	+1.633365E-006
1.56000E+000	+1.637559E-006
1.56100E+000	+1.641431E-006
1.56200E+000	+1.644980E-006
1.56300E+000	+1.647238E-006
1.56400E+000	+1.650464E-006
1.56500E+000	+1.653045E-006
1.56600E+000	+1.654659E-006
1.56700E+000	+1.656272E-006
1.56800E+000	+1.657240E-006
1.56900E+000	+1.660143E-006
1.57000E+000	+1.660143E-006
1.57100E+000	+1.661756E-006
1.57200E+000	+1.660788E-006
1.57300E+000	+1.660143E-006
1.57400E+000	+1.660466E-006
1.57500E+000	+1.659498E-006
1.57600E+000	+1.658207E-006
1.57700E+000	+1.655626E-006
1.57800E+000	+1.653368E-006
1.57900E+000	+1.648529E-006
1.58000E+000	+1.647883E-006
1.58100E+000	+1.643367E-006
1.58200E+000	+1.641108E-006
1.58300E+000	+1.639173E-006
1.58400E+000	+1.642076E-006
1.58500E+000	+1.646593E-006
1.58600E+000	+1.655949E-006
1.58700E+000	+1.662724E-006
1.58800E+000	+1.668854E-006
1.58900E+000	+1.670790E-006
1.59000E+000	+1.668209E-006
1.59100E+000	+1.663692E-006
1.59200E+000	+1.657562E-006
1.59300E+000	+1.652723E-006
1.59400E+000	+1.647238E-006
1.59500E+000	+1.646270E-006
1.59600E+000	+1.639495E-006
1.59700E+000	+1.636914E-006
1.59800E+000	+1.635946E-006
1.59900E+000	+1.633043E-006
1.60000E+000	+1.630139E-006
1.60100E+000	+1.629816E-006
1.60200E+000	+1.626913E-006
1.60300E+000	+1.625622E-006
1.60400E+000	+1.624332E-006
1.60500E+000	+1.624654E-006
1.60600E+000	+1.623364E-006
1.60700E+000	+1.623687E-006
1.60800E+000	+1.618202E-006
1.60900E+000	+1.608846E-006
1.61000E+000	+1.602716E-006
1.61100E+000	+1.595618E-006
1.61200E+000	+1.587230E-006
1.61300E+000	+1.581100E-006
1.61400E+000	+1.572712E-006
1.61500E+000	+1.568195E-006
1.61600E+000	+1.562711E-006
1.61700E+000	+1.557871E-006
1.61800E+000	+1.546902E-006
1.61900E+000	+1.543031E-006
1.62000E+000	+1.538836E-006
1.62100E+000	+1.530448E-006
1.62200E+000	+1.526577E-006
1.62300E+000	+1.524964E-006
1.62400E+000	+1.515285E-006
1.62500E+000	+1.507864E-006
1.62600E+000	+1.504638E-006
1.62700E+000	+1.493346E-006
1.62800E+000	+1.490765E-006
1.62900E+000	+1.490120E-006
1.63000E+000	+1.485926E-006
1.63100E+000	+1.479151E-006
1.63200E+000	+1.474957E-006
1.63300E+000	+1.471408E-006
1.63400E+000	+1.468827E-006
1.63500E+000	+1.465923E-006
1.63600E+000	+1.462374E-006
1.63700E+000	+1.459793E-006
1.63800E+000	+1.458503E-006
1.63900E+000	+1.457858E-006
1.64000E+000	+1.458826E-006
1.64100E+000	+1.456567E-006
1.64200E+000	+1.454631E-006
1.64300E+000	+1.451728E-006
1.64400E+000	+1.448502E-006
1.64500E+000	+1.446566E-006
1.64600E+000	+1.443340E-006
1.64700E+000	+1.445921E-006
1.64800E+000	+1.441404E-006
1.64900E+000	+1.443662E-006
1.65000E+000	+1.444630E-006
1.65100E+000	+1.444307E-006
1.65200E+000	+1.444953E-006
1.65300E+000	+1.444953E-006
1.65400E+000	+1.444630E-006
1.65500E+000	+1.444307E-006
1.65600E+000	+1.448502E-006
1.65700E+000	+1.450760E-006
1.65800E+000	+1.447534E-006
1.65900E+000	+1.445598E-006
1.66000E+000	+1.447211E-006
1.66100E+000	+1.448179E-006
1.66200E+000	+1.446243E-006
1.66300E+000	+1.446243E-006
1.66400E+000	+1.448502E-006
1.66500E+000	+1.448824E-006
1.66600E+000	+1.445921E-006
1.66700E+000	+1.450437E-006
1.66800E+000	+1.447211E-006
1.66900E+000	+1.449147E-006
1.67000E+000	+1.450760E-006
1.67100E+000	+1.451405E-006
1.67200E+000	+1.452050E-006
1.67300E+000	+1.452373E-006
1.67400E+000	+1.453018E-006
1.67500E+000	+1.456245E-006
1.67600E+000	+1.449147E-006
1.67700E+000	+1.454309E-006
1.67800E+000	+1.453986E-006
1.67900E+000	+1.452050E-006
1.68000E+000	+1.454309E-006
1.68100E+000	+1.456245E-006
1.68200E+000	+1.455277E-006
1.68300E+000	+1.452696E-006
1.68400E+000	+1.455599E-006
1.68500E+000	+1.452050E-006
1.68600E+000	+1.455922E-006
1.68700E+000	+1.451083E-006
1.68800E+000	+1.452373E-006
1.68900E+000	+1.452696E-006
1.69000E+000	+1.456245E-006
1.69100E+000	+1.451405E-006
1.69200E+000	+1.450437E-006
1.69300E+000	+1.450760E-006
1.69400E+000	+1.445275E-006
1.69500E+000	+1.446888E-006
1.69600E+000	+1.444953E-006
1.69700E+000	+1.445598E-006
1.69800E+000	+1.442694E-006
1.69900E+000	+1.441081E-006
1.70000E+000	+1.437210E-006
1.70100E+000	+1.436242E-006
1.70200E+000	+1.435919E-006
1.70300E+000	+1.430757E-006
1.70400E+000	+1.431402E-006
1.70500E+000	+1.429467E-006
1.70600E+000	+1.424950E-006
1.70700E+000	+1.424950E-006
1.70800E+000	+1.425273E-006
1.70900E+000	+1.421724E-006
1.71000E+000	+1.419465E-006
1.71100E+000	+1.417852E-006
1.71200E+000	+1.416239E-006
1.71300E+000	+1.413981E-006
1.71400E+000	+1.409464E-006
1.71500E+000	+1.408819E-006
1.71600E+000	+1.405270E-006
1.71700E+000	+1.401076E-006
1.71800E+000	+1.398172E-006
1.71900E+000	+1.397527E-006
1.72000E+000	+1.390429E-006
1.72100E+000	+1.392365E-006
1.72200E+000	+1.389461E-006
1.72300E+000	+1.383654E-006
1.72400E+000	+1.382041E-006
1.72500E+000	+1.379783E-006
1.72600E+000	+1.379460E-006
1.72700E+000	+1.376556E-006
1.72800E+000	+1.375266E-006
1.72900E+000	+1.375266E-006
1.73000E+000	+1.376556E-006
1.73100E+000	+1.376556E-006
1.73200E+000	+1.375911E-006
1.73300E+000	+1.374621E-006
1.73400E+000	+1.373653E-006
1.73500E+000	+1.376234E-006
1.73600E+000	+1.369459E-006
1.73700E+000	+1.377202E-006
1.73800E+000	+1.374298E-006
1.73900E+000	+1.377202E-006
1.74000E+000	+1.374621E-006
1.74100E+000	+1.378169E-006
1.74200E+000	+1.378815E-006
1.74300E+000	+1.380105E-006
1.74400E+000	+1.376879E-006
1.74500E+000	+1.378492E-006
1.74600E+000	+1.381073E-006
1.74700E+000	+1.377202E-006
1.74800E+000	+1.379460E-006
1.74900E+000	+1.373330E-006
1.75000E+000	+1.377524E-006
1.75100E+000	+1.376234E-006
1.75200E+000	+1.374943E-006
1.75300E+000	+1.375266E-006
1.75400E+000	+1.376879E-006
1.75500E+000	+1.374298E-006
1.75600E+000	+1.372040E-006
1.75700E+000	+1.374621E-006
1.75800E+000	+1.368168E-006
1.75900E+000	+1.373330E-006
1.76000E+000	+1.367523E-006
1.76100E+000	+1.365587E-006
1.76200E+000	+1.362683E-006
1.76300E+000	+1.362038E-006
1.76400E+000	+1.357521E-006
1.76500E+000	+1.355586E-006
1.76600E+000	+1.350424E-006
1.76700E+000	+1.344616E-006
1.76800E+000	+1.342035E-006
1.76900E+000	+1.338809E-006
1.77000E+000	+1.333647E-006
1.77100E+000	+1.328808E-006
1.77200E+000	+1.323646E-006
1.77300E+000	+1.319452E-006
1.77400E+000	+1.317193E-006
1.77500E+000	+1.309450E-006
1.77600E+000	+1.306869E-006
1.77700E+000	+1.300740E-006
1.77800E+000	+1.294287E-006
1.77900E+000	+1.286221E-006
1.78000E+000	+1.280092E-006
1.78100E+000	+1.271703E-006
1.78200E+000	+1.263638E-006
1.78300E+000	+1.259444E-006
1.78400E+000	+1.254927E-006
1.78500E+000	+1.252669E-006
1.78600E+000	+1.249442E-006
1.78700E+000	+1.246539E-006
1.78800E+000	+1.243635E-006
1.78900E+000	+1.243958E-006
1.79000E+000	+1.236537E-006
1.79100E+000	+1.235247E-006
1.79200E+000	+1.233634E-006
1.79300E+000	+1.231053E-006
1.79400E+000	+1.230407E-006
1.79500E+000	+1.229440E-006
1.79600E+000	+1.227504E-006
1.79700E+000	+1.223310E-006
1.79800E+000	+1.223955E-006
1.79900E+000	+1.222342E-006
1.80000E+000	+1.219761E-006
1.80100E+000	+1.216212E-006
1.80200E+000	+1.213631E-006
1.80300E+000	+1.212986E-006
1.80400E+000	+1.212340E-006
1.80500E+000	+1.209114E-006
1.80600E+000	+1.203630E-006
1.80700E+000	+1.201371E-006
1.80800E+000	+1.191047E-006
1.80900E+000	+1.189757E-006
1.81000E+000	+1.192338E-006
1.81100E+000	+1.190725E-006
1.81200E+000	+1.195241E-006
1.81300E+000	+1.196209E-006
1.81400E+000	+1.199113E-006
1.81500E+000	+1.198145E-006
1.81600E+000	+1.196855E-006
1.81700E+000	+1.201371E-006
1.81800E+000	+1.200081E-006
1.81900E+000	+1.198468E-006
1.82000E+000	+1.195887E-006
1.82100E+000	+1.194919E-006
1.82200E+000	+1.200081E-006
1.82300E+000	+1.204597E-006
1.82400E+000	+1.209759E-006
1.82500E+000	+1.213631E-006
1.82600E+000	+1.217180E-006
1.82700E+000	+1.220406E-006
1.82800E+000	+1.221697E-006
1.82900E+000	+1.218793E-006
1.83000E+000	+1.223955E-006
1.83100E+000	+1.222664E-006
1.83200E+000	+1.223955E-006
1.83300E+000	+1.222987E-006
1.83400E+000	+1.223632E-006
1.83500E+000	+1.223310E-006
1.83600E+000	+1.226536E-006
1.83700E+000	+1.221374E-006
1.83800E+000	+1.222342E-006
1.83900E+000	+1.222019E-006
1.84000E+000	+1.221374E-006
1.84100E+000	+1.218148E-006
1.84200E+000	+1.216535E-006
1.84300E+000	+1.215567E-006
1.84400E+000	+1.216535E-006
1.84500E+000	+1.218470E-006
1.84600E+000	+1.213631E-006
1.84700E+000	+1.212018E-006
1.84800E+000	+1.209759E-006
1.84900E+000	+1.206211E-006
1.85000E+000	+1.206533E-006
1.85100E+000	+1.201371E-006
1.85200E+000	+1.198790E-006
1.85300E+000	+1.194274E-006
1.85400E+000	+1.188789E-006
1.85500E+000	+1.190402E-006
1.85600E+000	+1.188466E-006
1.85700E+000	+1.178142E-006
1.85800E+000	+1.179433E-006
1.85900E+000	+1.173303E-006
1.86000E+000	+1.170077E-006
1.86100E+000	+1.164592E-006
1.86200E+000	+1.160721E-006
1.86300E+000	+1.154591E-006
1.86400E+000	+1.149106E-006
1.86500E+000	+1.144267E-006
1.86600E+000	+1.138782E-006
1.86700E+000	+1.129749E-006
1.86800E+000	+1.124264E-006
1.86900E+000	+1.117489E-006
1.87000E+000	+1.109746E-006
1.87100E+000	+1.096518E-006
1.87200E+000	+1.080387E-006
1.87300E+000	+1.060384E-006
1.87400E+000	+1.043608E-006
1.87500E+000	+1.011023E-006
1.87600E+000	+9.687590E-007
1.87700E+000	+9.139129E-007
1.87800E+000	+8.655192E-007
1.87900E+000	+8.271269E-007
1.88000E+000	+7.929287E-007
1.88100E+000	+7.590531E-007
1.88200E+000	+7.248550E-007
1.88300E+000	+6.932378E-007
1.88400E+000	+6.645242E-007
1.88500E+000	+6.345201E-007
1.88600E+000	+5.967731E-007
1.88700E+000	+5.525735E-007
1.88800E+000	+5.022441E-007
1.88900E+000	+4.525599E-007
1.89000E+000	+4.051342E-007
1.89100E+000	+3.573857E-007
1.89200E+000	+3.164124E-007
1.89300E+000	+2.799559E-007
1.89400E+000	+2.367242E-007
1.89500E+000	+1.992998E-007
1.89600E+000	+1.660694E-007
1.89700E+000	+1.386464E-007
1.89800E+000	+1.144495E-007
1.89900E+000	+9.573732E-008
1.90000E+000	+7.347624E-008
1.90100E+000	+4.669841E-008
1.90200E+000	+2.475995E-008
1.90300E+000	-7.273825E-010
1.90400E+000	-1.621336E-008
1.90500E+000	-4.299118E-008
1.90600E+000	-8.138349E-008
1.90700E+000	-1.613943E-007
1.90800E+000	-1.726862E-007
1.90900E+000	-1.572002E-007
1.91000E+000	-1.607491E-007
1.91100E+000	-1.888174E-007
1.91200E+000	-2.046260E-007
1.91300E+000	-2.226930E-007
1.91400E+000	-2.423731E-007
1.91500E+000	-2.607627E-007
1.91600E+000	-2.749581E-007
1.91700E+000	-2.807654E-007
1.91800E+000	-2.872179E-007
1.91900E+000	-3.007681E-007
1.92000E+000	-3.078658E-007
1.92100E+000	-3.175446E-007
1.92200E+000	-3.288364E-007
1.92300E+000	-3.359342E-007
1.92400E+000	-3.414188E-007
1.92500E+000	-3.462581E-007
1.92600E+000	-3.498070E-007
1.92700E+000	-3.572274E-007
1.92800E+000	-3.604536E-007
1.92900E+000	-3.601310E-007
1.93000E+000	-3.662609E-007
1.93100E+000	-3.707776E-007
1.93200E+000	-3.727134E-007
1.93300E+000	-3.759396E-007
1.93400E+000	-3.772301E-007
1.93500E+000	-3.798111E-007
1.93600E+000	-3.798111E-007
1.93700E+000	-3.804563E-007
1.93800E+000	-3.833600E-007
1.93900E+000	-3.881993E-007
1.94000E+000	-3.894898E-007
1.94100E+000	-3.930387E-007
1.94200E+000	-3.940066E-007
1.94300E+000	-3.940066E-007
1.94400E+000	-3.962649E-007
1.94500E+000	-3.956197E-007
1.94600E+000	-3.962649E-007
1.94700E+000	-3.972328E-007
1.94800E+000	-3.994912E-007
1.94900E+000	-4.014269E-007
1.95000E+000	-3.994912E-007
1.95100E+000	-4.040079E-007
1.95200E+000	-4.062663E-007
1.95300E+000	-4.062663E-007
1.95400E+000	-4.052984E-007
1.95500E+000	-4.062663E-007
1.95600E+000	-4.082020E-007
1.95700E+000	-4.091699E-007
1.95800E+000	-4.111057E-007
1.95900E+000	-4.114283E-007
1.96000E+000	-4.133640E-007
1.96100E+000	-4.143319E-007
1.96200E+000	-4.169129E-007
1.96300E+000	-4.152998E-007
1.96400E+000	-4.162676E-007
1.96500E+000	-4.165903E-007
1.96600E+000	-4.175581E-007
1.96700E+000	-4.172355E-007
1.96800E+000	-4.191713E-007
1.96900E+000	-4.198165E-007
1.97000E+000	-4.198165E-007
1.97100E+000	-4.204618E-007
1.97200E+000	-4.201391E-007
1.97300E+000	-4.198165E-007
1.97400E+000	-4.188486E-007
1.97500E+000	-4.185260E-007
1.97600E+000	-4.188486E-007
1.97700E+000	-4.191713E-007
1.97800E+000	-4.172355E-007
1.97900E+000	-4.185260E-007
1.98000E+000	-4.185260E-007
1.98100E+000	-4.188486E-007
1.98200E+000	-4.185260E-007
1.98300E+000	-4.188486E-007
1.98400E+000	-4.172355E-007
1.98500E+000	-4.133640E-007
1.98600E+000	-4.133640E-007
1.98700E+000	-4.082020E-007
1.98800E+000	-4.088473E-007
1.98900E+000	-4.098152E-007
1.99000E+000	-4.065889E-007
1.99100E+000	-4.062663E-007
1.99200E+000	-4.059437E-007
1.99300E+000	-4.033627E-007
1.99400E+000	-4.017495E-007
1.99500E+000	-4.011043E-007
1.99600E+000	-3.988459E-007
1.99700E+000	-3.946518E-007
1.99800E+000	-3.930387E-007
1.99900E+000	-3.933613E-007
[truncated: 998,000+ more rows]
