# Supplementary material for: Rattle drum-inspired triboelectric nanogenerator with enhanced output using charge dispatch and magnetic repulsion pendulum
Source: Nat Commun. 2025 Oct 29;16:9539. doi: 10.1038/s41467-025-64575-9 (PMC12572158; doi:10.1038/s41467-025-64575-9)
Supplement: Supplementary file 13 — Source data [file 41467_2025_64575_MOESM13_ESM.zip › Source Data.xlsx]

## Sheet: Figure 1f
Figure 1f(i)
Figure 1f(ii)

## Sheet: Figure 1J
Structure	Charge
	μC
1	225
2	290
3	303
4	1903

## Sheet: Figure 2c
Frequency	Charge	Charge 2	Charge 3	Charge 4
Hz	nC	nC	nC	nC
	1	2	3	4
0.8	10	10	71	77
1.2	73	46	144	262
1.6	137	168	271	951
2	150	179	284	1326
2.4	164	191	303	1903

## Sheet: Figure 2d
Frequency	Current	Current	Current	Current
Hz	μA	μA	μA	μA
	1	2	3	4
0.8	0.51	0.35	2.75	2.91
1.2	4.46	3.27	5.91	32.92
1.6	22.13	16.92	14.43	70.22
2	26.58	22.62	20	80.14
2.4	31.92	30.76	29.79	94

## Sheet: Figure 2e
Frequency	Voltage	Voltage	Voltage	Voltage
Hz	kV	kV	kV	kV
	1	2	3	4
0.8	27	63	272	264
1.2	84	204	544	920
1.6	272	416	1100	1420
2	440	900	1400	1700
2.4	480	1240	1640	2200

## Sheet: Figure 3a
T	Charge	Charge	Charge
s	μC	μC	μC
	1-3 electrode pair	1-2 electrode pair	2-3 electrode pair
-0.001	1.66583E-7	7.591E-9	6.00038E-8
0	1.65583E-7	7.591E-9	5.80038E-8
0.001	1.64583E-7	7.591E-9	5.70038E-8
0.002	1.64583E-7	7.591E-9	5.70038E-8
0.003	1.64583E-7	7.591E-9	5.30038E-8
0.004	1.62583E-7	7.591E-9	5.40038E-8
0.005	1.58583E-7	7.591E-9	5.20038E-8
0.006	1.59583E-7	-2.409e-09	5.10038E-8
0.007	1.56583E-7	-2.409e-09	5.00038E-8
0.008	1.53583E-7	-2.409e-09	4.75782E-8
0.009	1.46583E-7	2.4389E-9	4.75782E-8
0.01	1.43583E-7	-7.5611e-09	4.65782E-8
0.011	1.40583E-7	-7.5611e-09	4.65782E-8
0.012	1.35583E-7	-7.5611e-09	4.85782E-8
0.013	1.29583E-7	-7.5611e-09	4.95782E-8
0.014	1.27583E-7	-7.5611e-09	4.85782E-8
0.015	1.23583E-7	-7.5611e-09	4.95782E-8
0.016	1.18583E-7	-7.5611e-09	5.05782E-8
0.017	1.11583E-7	-7.5611e-09	5.05782E-8
0.018	1.06583E-7	-7.5611e-09	4.91527E-8
0.019	9.65828E-8	-2.7132e-09	4.91527E-8
0.02	7.75828E-8	-2.7132e-09	4.91527E-8
0.021	6.85828E-8	-2.7132e-09	5.11527E-8
0.022	3.75828E-8	-2.7132e-09	5.31527E-8
0.023	4.95828E-8	-2.7132e-09	5.41527E-8
0.024	5.75828E-8	-2.7132e-09	5.51527E-8
0.025	5.25828E-8	-2.7132e-09	5.81527E-8
0.026	6.25828E-8	-2.7132e-09	5.91527E-8
0.027	5.05828E-8	-2.7132e-09	6.21527E-8
0.028	3.95828E-8	-2.7132e-09	6.27271E-8
0.029	3.45828E-8	2.13469E-9	6.27271E-8
0.03	3.55828E-8	-7.86531e-09	6.57271E-8
0.031	3.55828E-8	-7.86531e-09	6.67271E-8
0.032	4.55828E-8	-7.86531e-09	6.77271E-8
0.033	4.95828E-8	-7.86531e-09	6.77271E-8
0.034	5.15828E-8	-1.78653e-08	6.77271E-8
0.035	5.55828E-8	-1.78653e-08	6.67271E-8
0.036	5.75828E-8	-1.78653e-08	6.47271E-8
0.037	5.85828E-8	-1.78653e-08	6.17271E-8
0.038	5.95828E-8	-1.78653e-08	5.73016E-8
0.039	6.05828E-8	-1.30174e-08	5.43016E-8
0.04	6.05828E-8	-1.30174e-08	5.03016E-8
0.041	6.65828E-8	-1.30174e-08	4.63016E-8
0.042	7.05828E-8	-1.30174e-08	4.43016E-8
0.043	7.35828E-8	-1.30174e-08	4.13016E-8
0.044	7.55828E-8	-1.30174e-08	4.03016E-8
0.045	7.75828E-8	-1.30174e-08	3.53016E-8
0.046	8.05828E-8	-1.30174e-08	3.33016E-8
0.047	8.25828E-8	-1.30174e-08	3.03016E-8
0.048	8.35828E-8	-1.30174e-08	2.82668E-8
0.049	8.25828E-8	1.83049E-9	2.82668E-8
0.05	8.35828E-8	1.83049E-9	2.72668E-8
0.051	8.65828E-8	1.83049E-9	2.62668E-8
0.052	8.55828E-8	1.18305E-8	2.62668E-8
0.053	8.45828E-8	1.18305E-8	2.62668E-8
0.054	8.35828E-8	2.18305E-8	2.72668E-8
0.055	8.35828E-8	3.18305E-8	2.92668E-8
0.056	8.45828E-8	4.18305E-8	3.32668E-8
0.057	8.35828E-8	6.18305E-8	3.82668E-8
0.058	8.35828E-8	7.18305E-8	4.32668E-8
0.059	8.15828E-8	9.66784E-8	5.02668E-8
0.06	7.95828E-8	1.16678E-7	5.72668E-8
0.061	8.25828E-8	1.36678E-7	6.62668E-8
0.062	8.15828E-8	1.56678E-7	7.82668E-8
0.063	8.05828E-8	1.86678E-7	9.22668E-8
0.064	7.85828E-8	2.16678E-7	1.07267E-7
0.065	7.75828E-8	2.56678E-7	1.24267E-7
0.066	7.45828E-8	2.86678E-7	1.43267E-7
0.067	7.75828E-8	3.36678E-7	1.64267E-7
0.068	7.75828E-8	3.76678E-7	1.87267E-7
0.069	7.45828E-8	4.27612E-7	2.14267E-7
0.07	7.35828E-8	4.77612E-7	2.43267E-7
0.071	7.25828E-8	5.35612E-7	2.77267E-7
0.072	7.25828E-8	6.00612E-7	3.16267E-7
0.073	7.05828E-8	6.69612E-7	3.56267E-7
0.074	6.55828E-8	7.49612E-7	3.98267E-7
0.075	6.25828E-8	8.80612E-7	4.43267E-7
0.076	5.85828E-8	1.05461E-6	4.97267E-7
0.077	5.05828E-8	1.21261E-6	5.56267E-7
0.078	3.85828E-8	1.22561E-6	6.20267E-7
0.079	4.15828E-8	1.21262E-6	6.83167E-7
0.08	4.05828E-8	1.22462E-6	7.63067E-7
0.081	3.65828E-8	1.29662E-6	8.83267E-7
0.082	3.25828E-8	1.40362E-6	1.15727E-6
0.083	2.15828E-8	1.52006E-6	1.37827E-6
0.084	1.75828E-8	1.49722E-6	1.47627E-6
0.085	1.65828E-8	1.49622E-6	1.55327E-6
0.086	1.35828E-8	1.51202E-6	1.56627E-6
0.087	8.58282E-9	1.49622E-6	1.55327E-6
0.088	8.58282E-9	1.52006E-6	1.59827E-6
0.089	1.58282E-9	1.50943E-6	1.63127E-6
0.09	5.58282E-9	1.52103E-6	1.71127E-6
0.091	6.58282E-9	1.55193E-6	1.77227E-6
0.092	1.45828E-8	1.56063E-6	1.82227E-6
0.093	1.65828E-8	1.58963E-6	1.85227E-6
0.094	2.25828E-8	1.61693E-6	1.87227E-6
0.095	2.85828E-8	1.62963E-6	1.91227E-6
0.096	3.95828E-8	1.63663E-6	1.96227E-6
0.097	4.95828E-8	1.64863E-6	2.01227E-6
0.098	5.95828E-8	1.66663E-6	2.04227E-6
0.099	6.85828E-8	1.68463E-6	2.08227E-6
0.1	8.25828E-8	1.70663E-6	2.14227E-6
0.101	9.75828E-8	1.71163E-6	2.18227E-6
0.102	1.10583E-7	1.72863E-6	2.24227E-6
0.103	1.26583E-7	1.74263E-6	2.31227E-6
0.104	1.42583E-7	1.75663E-6	2.36227E-6
0.105	1.56583E-7	1.76263E-6	2.40227E-6
0.106	1.70583E-7	1.77663E-6	2.46227E-6
0.107	1.84583E-7	1.78763E-6	2.51227E-6
0.108	2.00583E-7	1.79263E-6	2.55227E-6
0.109	2.15583E-7	1.79864E-6	2.59227E-6
0.11	2.30583E-7	1.80764E-6	2.62227E-6
0.111	2.48583E-7	1.81864E-6	2.66227E-6
0.112	2.65583E-7	1.82664E-6	2.68227E-6
0.113	2.83583E-7	1.83864E-6	2.71227E-6
0.114	3.03583E-7	1.85064E-6	2.73227E-6
0.115	3.31583E-7	1.85864E-6	2.75227E-6
0.116	3.76483E-7	1.86664E-6	2.77227E-6
0.117	5.22383E-7	1.87764E-6	2.80227E-6
0.118	6.43583E-7	1.88564E-6	2.81227E-6
0.119	6.94583E-7	1.89564E-6	2.83227E-6
0.12	7.45583E-7	1.91164E-6	2.85227E-6
0.121	7.43583E-7	1.92164E-6	2.86227E-6
0.122	7.40583E-7	1.93464E-6	2.88227E-6
0.123	7.55583E-7	1.94864E-6	2.89227E-6
0.124	7.95583E-7	1.96764E-6	2.91227E-6
0.125	8.28583E-7	1.98064E-6	2.92227E-6
0.126	8.53583E-7	1.99964E-6	2.93227E-6
0.127	9.07583E-7	2.02064E-6	2.94227E-6
0.128	9.51583E-7	2.04264E-6	2.96227E-6
0.129	9.84583E-7	2.06965E-6	2.97227E-6
0.13	1.01458E-6	2.09465E-6	2.98227E-6
0.131	1.03958E-6	2.11665E-6	2.99227E-6
0.132	1.06858E-6	2.13065E-6	3.00227E-6
0.133	1.09258E-6	2.14765E-6	3.02227E-6
0.134	1.11958E-6	2.15665E-6	3.03227E-6
0.135	1.14358E-6	2.16165E-6	3.04227E-6
0.136	1.16658E-6	2.16965E-6	3.05227E-6
0.137	1.18558E-6	2.17765E-6	3.06227E-6
0.138	1.21258E-6	2.17865E-6	3.07227E-6
0.139	1.23758E-6	2.18366E-6	3.08227E-6
0.14	1.26258E-6	2.19466E-6	3.09227E-6
0.141	1.28458E-6	2.19966E-6	3.09227E-6
0.142	1.31858E-6	2.20166E-6	3.10227E-6
0.143	1.36058E-6	2.21066E-6	3.11227E-6
0.144	1.38658E-6	2.22166E-6	3.11227E-6
0.145	1.38758E-6	2.22566E-6	3.12227E-6
0.146	1.38858E-6	2.22966E-6	3.12227E-6
0.147	1.39158E-6	2.23966E-6	3.12227E-6
0.148	1.40258E-6	2.24366E-6	3.13227E-6
0.149	1.41458E-6	2.25266E-6	3.13227E-6
0.15	1.41958E-6	2.26366E-6	3.13227E-6
0.151	1.42258E-6	2.27166E-6	3.14227E-6
0.152	1.43358E-6	2.27366E-6	3.14227E-6
0.153	1.43558E-6	2.27366E-6	3.15227E-6
0.154	1.44558E-6	2.27266E-6	3.17227E-6
0.155	1.45558E-6	2.27466E-6	3.17227E-6
0.156	1.45558E-6	2.27866E-6	3.17227E-6
0.157	1.46558E-6	2.28066E-6	3.16227E-6
0.158	1.47558E-6	2.28466E-6	3.16227E-6
0.159	1.47558E-6	2.28867E-6	3.17227E-6
0.16	1.48558E-6	2.29167E-6	3.17227E-6
0.161	1.49558E-6	2.29567E-6	3.17227E-6
0.162	1.50558E-6	2.30067E-6	3.18227E-6
0.163	1.51558E-6	2.30367E-6	3.18227E-6
0.164	1.51558E-6	2.30767E-6	3.18227E-6
0.165	1.53558E-6	2.31267E-6	3.18227E-6
0.166	1.53558E-6	2.31567E-6	3.18227E-6
0.167	1.55558E-6	2.31967E-6	3.18227E-6
0.168	1.57558E-6	2.32467E-6	3.18227E-6
0.169	1.58558E-6	2.33168E-6	3.18227E-6
0.17	1.60558E-6	2.33768E-6	3.18227E-6
0.171	1.63558E-6	2.34668E-6	3.18227E-6
0.172	1.65558E-6	2.35568E-6	3.19227E-6
0.173	1.64558E-6	2.36268E-6	3.19227E-6
0.174	1.65558E-6	2.37168E-6	3.19227E-6
0.175	1.67558E-6	2.38168E-6	3.19227E-6
0.176	1.68558E-6	2.38668E-6	3.20227E-6
0.177	1.69558E-6	2.39268E-6	3.20227E-6
0.178	1.70558E-6	2.39768E-6	3.20227E-6
0.179	1.71558E-6	2.40368E-6	3.21227E-6
0.18	1.72558E-6	2.40868E-6	3.21227E-6
0.181	1.73558E-6	2.41368E-6	3.21227E-6
0.182	1.74558E-6	2.41968E-6	3.22227E-6
0.183	1.74558E-6	2.42368E-6	3.22227E-6
0.184	1.75558E-6	2.42768E-6	3.22227E-6
0.185	1.75558E-6	2.43268E-6	3.23227E-6
0.186	1.76558E-6	2.43668E-6	3.23227E-6
0.187	1.76558E-6	2.44068E-6	3.23227E-6
0.188	1.77558E-6	2.44368E-6	3.24227E-6
0.189	1.77558E-6	2.44769E-6	3.24227E-6
0.19	1.77558E-6	2.44769E-6	3.25227E-6
0.191	1.77558E-6	2.44969E-6	3.25227E-6
0.192	1.78558E-6	2.45469E-6	3.25227E-6
0.193	1.78558E-6	2.45769E-6	3.25227E-6
0.194	1.78558E-6	2.45969E-6	3.25227E-6
0.195	1.78558E-6	2.46169E-6	3.25227E-6
0.196	1.78558E-6	2.46469E-6	3.25227E-6
0.197	1.78558E-6	2.46669E-6	3.25227E-6
0.198	1.77558E-6	2.46969E-6	3.25227E-6
0.199	1.77558E-6	2.47169E-6	3.26227E-6
0.2	1.77558E-6	2.47169E-6	3.26227E-6
0.201	1.76558E-6	2.47169E-6	3.26227E-6
0.202	1.76558E-6	2.47369E-6	3.26227E-6
0.203	1.76558E-6	2.47569E-6	3.26227E-6
0.204	1.76558E-6	2.47869E-6	3.26227E-6
0.205	1.75558E-6	2.48269E-6	3.26227E-6
0.206	1.75558E-6	2.48469E-6	3.26227E-6
0.207	1.74558E-6	2.48669E-6	3.26227E-6
0.208	1.74558E-6	2.48869E-6	3.26227E-6
0.209	1.73558E-6	2.4917E-6	3.26227E-6
0.21	1.73558E-6	2.4957E-6	3.26227E-6
0.211	1.72558E-6	2.4977E-6	3.26227E-6
0.212	1.71558E-6	2.4997E-6	3.27227E-6
0.213	1.70558E-6	2.5017E-6	3.27227E-6
0.214	1.69558E-6	2.5017E-6	3.27227E-6
0.215	1.68558E-6	2.5037E-6	3.27227E-6
0.216	1.67558E-6	2.5047E-6	3.27227E-6
0.217	1.67558E-6	2.5047E-6	3.27227E-6
0.218	1.66558E-6	2.5057E-6	3.27227E-6
0.219	1.66558E-6	2.50771E-6	3.27227E-6
0.22	1.65558E-6	2.50971E-6	3.27227E-6
0.221	1.65558E-6	2.51271E-6	3.27227E-6
0.222	1.65558E-6	2.51571E-6	3.27227E-6
0.223	1.65558E-6	2.51771E-6	3.27227E-6
0.224	1.65558E-6	2.52071E-6	3.27227E-6
0.225	1.66558E-6	2.52271E-6	3.27227E-6
0.226	1.67558E-6	2.52271E-6	3.27227E-6
0.227	1.68558E-6	2.52371E-6	3.26227E-6
0.228	1.69558E-6	2.52571E-6	3.26227E-6
0.229	1.70558E-6	2.52571E-6	3.26227E-6
0.23	1.71558E-6	2.52771E-6	3.26227E-6
0.231	1.73558E-6	2.52771E-6	3.26227E-6
0.232	1.74558E-6	2.52771E-6	3.26227E-6
0.233	1.76558E-6	2.52771E-6	3.26227E-6
0.234	1.77558E-6	2.52771E-6	3.26227E-6
0.235	1.79558E-6	2.52771E-6	3.26227E-6
0.236	1.80558E-6	2.52771E-6	3.26227E-6
0.237	1.81558E-6	2.52771E-6	3.26227E-6
0.238	1.82558E-6	2.53771E-6	3.26227E-6
0.239	1.83558E-6	2.53772E-6	3.26227E-6
0.24	1.83558E-6	2.53772E-6	3.26227E-6
0.241	1.84558E-6	2.53772E-6	3.27227E-6
0.242	1.84558E-6	2.53772E-6	3.27227E-6
0.243	1.84558E-6	2.54772E-6	3.27227E-6
0.244	1.84558E-6	2.54772E-6	3.27227E-6
0.245	1.85558E-6	2.54772E-6	3.28227E-6
0.246	1.85558E-6	2.54772E-6	3.28227E-6
0.247	1.85558E-6	2.55772E-6	3.28227E-6
0.248	1.85558E-6	2.55772E-6	3.28227E-6
0.249	1.85558E-6	2.55773E-6	3.28227E-6
0.25	1.85558E-6	2.55773E-6	3.28227E-6
0.251	1.85558E-6	2.56773E-6	3.28227E-6
0.252	1.85558E-6	2.56773E-6	3.28227E-6
0.253	1.85558E-6	2.56773E-6	3.28227E-6
0.254	1.85558E-6	2.57773E-6	3.28227E-6
0.255	1.84558E-6	2.57773E-6	3.28227E-6
0.256	1.84558E-6	2.57773E-6	3.28227E-6
0.257	1.84558E-6	2.57773E-6	3.28227E-6
0.258	1.84558E-6	2.57773E-6	3.28227E-6
0.259	1.84558E-6	2.57773E-6	3.28227E-6
0.26	1.84558E-6	2.58773E-6	3.28227E-6
0.261	1.84558E-6	2.58773E-6	3.28227E-6
0.262	1.84558E-6	2.58773E-6	3.27227E-6
0.263	1.83558E-6	2.58773E-6	3.27227E-6
0.264	1.83558E-6	2.58773E-6	3.27227E-6
0.265	1.83558E-6	2.57773E-6	3.27227E-6
0.266	1.83558E-6	2.57773E-6	3.27227E-6
0.267	1.83558E-6	2.56773E-6	3.27227E-6
0.268	1.83558E-6	2.56773E-6	3.27227E-6
0.269	1.83558E-6	2.55774E-6	3.26227E-6
0.27	1.82558E-6	2.54774E-6	3.26227E-6
0.271	1.83558E-6	2.53774E-6	3.25227E-6
0.272	1.83558E-6	2.52274E-6	3.25227E-6
0.273	1.82558E-6	2.50574E-6	3.24227E-6
0.274	1.82558E-6	2.48574E-6	3.24227E-6
0.275	1.82558E-6	2.46074E-6	3.23227E-6
0.276	1.82558E-6	2.43074E-6	3.22227E-6
0.277	1.82558E-6	2.39574E-6	3.22227E-6
0.278	1.82558E-6	2.35574E-6	3.21227E-6
0.279	1.82558E-6	2.31074E-6	3.20227E-6
0.28	1.82558E-6	2.25774E-6	3.18227E-6
0.281	1.82558E-6	2.19774E-6	3.17227E-6
0.282	1.82558E-6	2.13074E-6	3.15227E-6
0.283	1.82558E-6	2.05374E-6	3.13227E-6
0.284	1.82558E-6	1.97574E-6	3.10227E-6
0.285	1.83558E-6	1.89374E-6	3.07227E-6
0.286	1.83558E-6	1.79374E-6	3.04227E-6
0.287	1.82558E-6	1.67674E-6	3.00227E-6
0.288	1.83558E-6	1.54564E-6	2.96227E-6
0.289	1.83558E-6	1.41175E-6	2.91227E-6
0.29	1.83558E-6	1.27675E-6	2.85227E-6
0.291	1.83558E-6	1.18575E-6	2.77227E-6
0.292	1.84558E-6	1.07575E-6	2.63227E-6
0.293	1.84558E-6	8.94751E-7	2.44227E-6
0.294	1.84558E-6	8.07751E-7	2.21227E-6
0.295	1.84558E-6	7.61751E-7	2.14227E-6
0.296	1.85558E-6	7.34751E-7	2.11227E-6
0.297	1.85558E-6	7.12751E-7	2.08227E-6
0.298	1.85558E-6	6.98751E-7	2.09227E-6
0.299	1.85558E-6	6.71757E-7	2.02227E-6
0.3	1.86558E-6	6.42757E-7	1.95227E-6
0.301	1.86558E-6	6.10757E-7	1.87227E-6
0.302	1.86558E-6	5.75757E-7	1.81227E-6
0.303	1.86558E-6	5.40757E-7	1.71727E-6
0.304	1.86558E-6	5.31757E-7	1.62127E-6
0.305	1.87558E-6	5.27757E-7	1.52427E-6
0.306	1.87558E-6	5.17757E-7	1.41927E-6
0.307	1.87558E-6	5.28757E-7	1.33327E-6
0.308	1.86558E-6	5.27757E-7	1.25327E-6
0.309	1.86558E-6	5.17763E-7	1.17027E-6
0.31	1.87558E-6	4.97763E-7	1.09727E-6
0.311	1.87558E-6	4.97763E-7	1.02727E-6
0.312	1.86558E-6	4.87763E-7	9.84267E-7
0.313	1.86558E-6	4.77763E-7	9.40267E-7
0.314	1.86558E-6	4.67763E-7	9.00267E-7
0.315	1.86558E-6	4.57763E-7	8.71267E-7
0.316	1.86558E-6	4.47763E-7	8.55267E-7
0.317	1.85558E-6	4.47763E-7	8.34567E-7
0.318	1.85558E-6	4.37763E-7	8.17767E-7
0.319	1.85558E-6	4.2777E-7	8.06467E-7
0.32	1.84558E-6	4.2777E-7	7.91667E-7
0.321	1.84558E-6	4.0777E-7	7.75967E-7
0.322	1.83558E-6	4.0777E-7	7.62767E-7
0.323	1.82558E-6	4.0777E-7	7.49207E-7
0.324	1.82558E-6	4.0777E-7	7.29267E-7
0.325	1.81558E-6	4.0777E-7	7.10567E-7
0.326	1.80558E-6	3.9777E-7	6.95467E-7
0.327	1.79558E-6	3.9777E-7	6.76167E-7
0.328	1.77558E-6	3.8777E-7	6.54267E-7
0.329	1.76558E-6	3.87776E-7	6.37267E-7
0.33	1.74558E-6	3.87776E-7	6.20267E-7
0.331	1.72558E-6	3.87776E-7	5.99267E-7
0.332	1.70558E-6	3.77776E-7	5.83267E-7
0.333	1.67558E-6	3.67776E-7	5.63267E-7
0.334	1.64558E-6	3.67776E-7	5.41267E-7
0.335	1.60558E-6	3.57776E-7	5.29267E-7
0.336	1.56558E-6	3.47776E-7	5.15267E-7
0.337	1.51558E-6	3.47776E-7	4.98267E-7
0.338	1.46558E-6	3.37776E-7	4.84267E-7
0.339	1.41358E-6	3.27782E-7	4.66267E-7
0.34	1.35558E-6	3.27782E-7	4.49267E-7
0.341	1.29458E-6	3.27782E-7	4.32267E-7
0.342	1.23558E-6	3.17782E-7	4.17267E-7
0.343	1.18658E-6	3.17782E-7	3.98267E-7
0.344	1.14158E-6	3.07782E-7	3.79267E-7
0.345	1.10158E-6	3.07782E-7	3.59267E-7
0.346	1.06958E-6	2.97782E-7	3.30267E-7
0.347	1.03858E-6	2.97782E-7	2.98267E-7
0.348	1.00958E-6	2.97782E-7	2.78267E-7
0.349	9.83583E-7	2.97788E-7	2.61267E-7
0.35	9.54583E-7	2.87788E-7	2.48267E-7
0.351	9.32583E-7	2.87788E-7	2.40267E-7
0.352	9.09583E-7	2.67788E-7	2.29267E-7
0.353	8.89583E-7	2.47788E-7	2.19267E-7
0.354	8.69583E-7	2.17788E-7	2.10267E-7
0.355	8.44583E-7	1.87788E-7	2.02267E-7
0.356	8.17583E-7	1.57788E-7	1.93267E-7
0.357	7.86583E-7	1.37788E-7	1.84267E-7
0.358	7.76583E-7	1.27788E-7	1.79267E-7
0.359	7.71583E-7	1.27795E-7	1.73267E-7
0.36	7.68583E-7	1.37795E-7	1.67267E-7
0.361	7.60583E-7	1.37795E-7	1.62267E-7
0.362	7.26583E-7	1.27795E-7	1.57267E-7
0.363	7.21583E-7	1.27795E-7	1.51267E-7
0.364	7.20583E-7	1.27795E-7	1.47267E-7
0.365	7.27583E-7	1.17795E-7	1.42267E-7
0.366	7.15583E-7	1.17795E-7	1.36267E-7
0.367	7.06583E-7	1.17795E-7	1.31267E-7
0.368	7.07583E-7	1.27795E-7	1.28267E-7
0.369	7.17583E-7	1.27801E-7	1.24267E-7
0.37	7.30583E-7	1.37801E-7	1.20267E-7
0.371	7.32583E-7	1.47801E-7	1.20267E-7
0.372	7.36583E-7	1.47801E-7	1.21267E-7
0.373	7.36583E-7	1.57801E-7	1.18267E-7
0.374	7.39583E-7	1.67801E-7	1.20267E-7
0.375	7.41583E-7	1.67801E-7	1.23267E-7
0.376	7.41583E-7	1.77801E-7	1.25267E-7
0.377	7.43583E-7	1.77801E-7	1.26267E-7
0.378	7.40583E-7	1.87801E-7	1.29267E-7
0.379	7.40583E-7	1.87807E-7	1.32267E-7
0.38	7.41583E-7	1.87807E-7	1.32267E-7
0.381	7.43583E-7	1.87807E-7	1.33267E-7
0.382	7.40583E-7	1.77807E-7	1.34267E-7
0.383	7.38583E-7	1.77807E-7	1.34267E-7
0.384	7.35583E-7	1.67807E-7	1.34267E-7
0.385	7.28583E-7	1.67807E-7	1.35267E-7
0.386	7.20583E-7	1.57807E-7	1.32267E-7
0.387	7.08583E-7	1.47807E-7	1.29267E-7
0.388	7.05583E-7	1.47807E-7	1.26267E-7
0.389	7.11583E-7	1.37814E-7	1.22267E-7
0.39	7.08583E-7	1.37814E-7	1.15267E-7
0.391	7.03583E-7	1.37814E-7	1.10267E-7
0.392	6.90583E-7	1.27814E-7	1.04267E-7
0.393	6.42583E-7	1.27814E-7	1.00267E-7
0.394	6.33583E-7	1.17814E-7	9.32668E-8
0.395	6.36583E-7	1.17814E-7	8.92668E-8
0.396	6.53583E-7	1.07814E-7	8.52668E-8
0.397	6.49583E-7	1.07814E-7	7.92668E-8
0.398	6.29583E-7	1.07814E-7	7.62668E-8
0.399	5.87583E-7	9.78198E-8	7.32668E-8
0.4	5.69583E-7	8.78198E-8	7.02668E-8
0.401	5.50583E-7	8.78198E-8	6.62668E-8
0.402	5.22383E-7	7.78198E-8	6.52668E-8
0.403	4.64683E-7	6.78198E-8	6.52668E-8
0.404	4.08683E-7	6.78198E-8	6.02668E-8
0.405	3.68783E-7	6.78198E-8	5.92668E-8
0.406	3.23583E-7	5.78198E-8	5.92668E-8
0.407	2.74583E-7	5.78198E-8	5.62668E-8
0.408	2.47583E-7	5.78198E-8	5.52668E-8
0.409	2.19583E-7	4.78261E-8	5.52668E-8
0.41	1.80583E-7	4.78261E-8	5.42668E-8
0.411	1.73583E-7	4.78261E-8	5.22668E-8
0.412	1.62583E-7	4.78261E-8	5.12668E-8
0.413	1.64583E-7	4.78261E-8	5.02668E-8
0.414	1.53583E-7	3.78261E-8	4.72668E-8
0.415	1.53583E-7	4.78261E-8	4.72668E-8
0.416	1.48583E-7	3.78261E-8	4.52668E-8
0.417	1.44583E-7	3.78261E-8	4.42668E-8
0.418	1.34583E-7	3.78261E-8	4.22668E-8
0.419	1.27583E-7	3.78324E-8	4.22668E-8
0.42	1.18583E-7	3.78324E-8	4.32668E-8
0.421	1.10583E-7	3.78324E-8	4.12668E-8
0.422	1.06583E-7	3.78324E-8	4.02668E-8
0.423	1.04583E-7	3.78324E-8	4.22668E-8
0.424	1.07583E-7	3.78324E-8	4.12668E-8
0.425	1.00583E-7	3.78324E-8	4.02668E-8
0.426	1.02583E-7	3.78324E-8	3.92668E-8
0.427	1.04583E-7	3.78324E-8	3.62668E-8
0.428	1.07583E-7	3.78324E-8	3.42668E-8
0.429	1.13583E-7	3.78387E-8	3.42668E-8
0.43	1.18583E-7	2.78387E-8	3.32668E-8
0.431	1.22583E-7	2.78387E-8	3.22668E-8
0.432	1.28583E-7	2.78387E-8	3.42668E-8
0.433	1.36583E-7	2.78387E-8	3.62668E-8
0.434	1.40583E-7	1.78387E-8	3.42668E-8
0.435	1.45583E-7	1.78387E-8	3.42668E-8
0.436	1.52583E-7	1.78387E-8	3.72668E-8
0.437	1.60583E-7	1.78387E-8	3.72668E-8
0.438	1.60583E-7	1.78387E-8	3.72668E-8
0.439	1.65583E-7	1.7845E-8	3.92668E-8
0.44	1.66583E-7	1.7845E-8	4.02668E-8
0.441	1.67583E-7	1.7845E-8	4.12668E-8
0.442	1.69583E-7	1.7845E-8	4.22668E-8
0.443	1.71583E-7	1.7845E-8	4.32668E-8
0.444	1.71583E-7	7.84497E-9	4.32668E-8
0.445	1.73583E-7	1.7845E-8	4.42668E-8
0.446	1.74583E-7	1.7845E-8	4.62668E-8
0.447	1.73583E-7	7.84497E-9	4.72668E-8
0.448	1.73583E-7	7.84497E-9	4.82668E-8
0.449	1.72583E-7	7.85125E-9	4.92668E-8
0.45	1.71583E-7	7.85125E-9	5.12668E-8
0.451	1.70583E-7	7.85125E-9	5.42668E-8
0.452	1.68583E-7	1.78513E-8	5.62668E-8
0.453	1.65583E-7	1.78513E-8	5.82668E-8
0.454	1.65583E-7	7.85125E-9	6.12668E-8
0.455	1.66583E-7	7.85125E-9	6.22668E-8
0.456	1.64583E-7	7.85125E-9	6.32668E-8
0.457	1.65583E-7	7.85125E-9	6.32668E-8
0.458	1.62583E-7	7.85125E-9	6.32668E-8
0.459	1.61583E-7	7.85754E-9	6.22668E-8
0.46	1.60583E-7	-2.14246e-09	6.02668E-8
0.461	1.57583E-7	-2.14246e-09	5.92668E-8
0.462	1.53583E-7	-2.14246e-09	5.62668E-8
0.463	1.48583E-7	-2.14246e-09	5.32668E-8
0.464	1.43583E-7	-2.14246e-09	4.92668E-8
0.465	1.41583E-7	-2.14246e-09	4.62668E-8
0.466	1.36583E-7	-2.14246e-09	4.42668E-8
0.467	1.32583E-7	-2.14246e-09	4.12668E-8
0.468	1.26583E-7	-2.14246e-09	3.82668E-8
0.469	1.23583E-7	-2.13618e-09	3.52668E-8
0.47	1.19583E-7	-2.13618e-09	3.22668E-8
0.471	1.15583E-7	-2.13618e-09	2.92668E-8
0.472	1.09583E-7	7.86382E-9	2.72668E-8
0.473	1.01583E-7	7.86382E-9	2.72668E-8
0.474	8.75828E-8	7.86382E-9	2.42668E-8
0.475	7.25828E-8	7.86382E-9	2.42668E-8
0.476	6.45828E-8	1.78638E-8	2.32668E-8
0.477	3.05828E-8	1.78638E-8	2.32668E-8
0.478	4.25828E-8	2.78638E-8	2.42668E-8
0.479	5.75828E-8	3.78701E-8	2.62668E-8
0.48	4.65828E-8	4.78701E-8	3.12668E-8
0.481	4.35828E-8	5.78701E-8	3.62668E-8
0.482	2.55828E-8	7.78701E-8	4.22668E-8
0.483	2.55828E-8	9.78701E-8	4.92668E-8
0.484	2.45828E-8	1.0787E-7	5.62668E-8
0.485	2.85828E-8	1.2787E-7	6.52668E-8
0.486	3.35828E-8	1.5787E-7	7.72668E-8
0.487	3.65828E-8	1.8787E-7	9.02668E-8
0.488	4.65828E-8	2.1787E-7	1.05267E-7
0.489	4.85828E-8	2.47876E-7	1.22267E-7
0.49	5.25828E-8	2.87876E-7	1.43267E-7
0.491	5.65828E-8	3.27876E-7	1.64267E-7
0.492	5.65828E-8	3.77876E-7	1.86267E-7
0.493	5.95828E-8	4.17876E-7	2.13267E-7
0.494	5.95828E-8	4.77876E-7	2.43267E-7
0.495	5.95828E-8	5.32876E-7	2.79267E-7
0.496	6.65828E-8	5.96876E-7	3.17267E-7
0.497	7.05828E-8	6.64876E-7	3.57267E-7
0.498	7.15828E-8	7.40876E-7	3.98267E-7
0.499	7.35828E-8	8.71883E-7	4.44267E-7
0.5	7.65828E-8	1.03288E-6	4.97267E-7
0.501	7.75828E-8	1.19388E-6	5.56267E-7
0.502	7.95828E-8	1.23088E-6	6.19267E-7
0.503	8.05828E-8	1.21888E-6	6.83867E-7
0.504	7.95828E-8	1.21888E-6	7.61127E-7
0.505	8.15828E-8	1.28988E-6	8.73267E-7
0.506	8.25828E-8	1.38888E-6	1.13527E-6
0.507	8.25828E-8	1.52515E-6	1.39927E-6
0.508	7.95828E-8	1.49778E-6	1.47227E-6
0.509	8.15828E-8	1.49549E-6	1.52627E-6
0.51	8.25828E-8	1.51619E-6	1.55227E-6
0.511	8.15828E-8	1.49649E-6	1.53627E-6
0.512	8.35828E-8	1.51649E-6	1.58627E-6
0.513	8.15828E-8	1.51039E-6	1.62027E-6
0.514	8.15828E-8	1.51936E-6	1.68127E-6
0.515	8.15828E-8	1.55029E-6	1.75227E-6
0.516	8.15828E-8	1.55959E-6	1.80227E-6
0.517	8.25828E-8	1.58539E-6	1.84227E-6
0.518	7.95828E-8	1.61209E-6	1.87227E-6
0.519	8.25828E-8	1.6272E-6	1.89227E-6
0.52	8.25828E-8	1.6339E-6	1.94227E-6
0.521	8.15828E-8	1.6459E-6	1.99227E-6
0.522	8.05828E-8	1.6659E-6	2.02227E-6
0.523	8.05828E-8	1.6829E-6	2.05227E-6
0.524	7.95828E-8	1.7039E-6	2.12227E-6
0.525	7.95828E-8	1.7119E-6	2.16227E-6
0.526	7.75828E-8	1.7259E-6	2.22227E-6
0.527	7.25828E-8	1.7409E-6	2.29227E-6
0.528	7.25828E-8	1.7549E-6	2.34227E-6
0.529	7.05828E-8	1.7639E-6	2.39227E-6
0.53	6.65828E-8	1.7769E-6	2.44227E-6
0.531	5.95828E-8	1.7849E-6	2.48227E-6
0.532	5.45828E-8	1.7909E-6	2.53227E-6
0.533	4.85828E-8	1.7959E-6	2.57227E-6
0.534	4.45828E-8	1.8059E-6	2.61227E-6
0.535	3.95828E-8	1.8169E-6	2.64227E-6
0.536	3.55828E-8	1.8259E-6	2.67227E-6
0.537	2.45828E-8	1.8369E-6	2.70227E-6
0.538	1.15828E-8	1.8489E-6	2.72227E-6
0.539	5.82822E-10	1.85791E-6	2.75227E-6
0.54	-4.17178e-10	1.86491E-6	2.77227E-6
0.541	-4.17178e-10	1.87591E-6	2.79227E-6
0.542	3.58282E-9	1.88391E-6	2.81227E-6
0.543	5.58282E-9	1.89391E-6	2.82227E-6
0.544	8.58282E-9	1.90991E-6	2.84227E-6
0.545	9.58282E-9	1.92191E-6	2.86227E-6
0.546	1.15828E-8	1.93391E-6	2.87227E-6
0.547	1.65828E-8	1.94691E-6	2.89227E-6
0.548	2.15828E-8	1.96491E-6	2.90227E-6
0.549	2.95828E-8	1.97791E-6	2.91227E-6
0.55	3.75828E-8	1.99691E-6	2.93227E-6
0.551	4.65828E-8	2.01691E-6	2.94227E-6
0.552	5.65828E-8	2.03991E-6	2.96227E-6
0.553	6.75828E-8	2.06491E-6	2.97227E-6
0.554	7.85828E-8	2.09191E-6	2.98227E-6
0.555	9.35828E-8	2.11491E-6	2.99227E-6
0.556	1.07583E-7	2.12891E-6	3.00227E-6
0.557	1.24583E-7	2.14791E-6	3.01227E-6
0.558	1.41583E-7	2.15791E-6	3.03227E-6
0.559	1.53583E-7	2.16392E-6	3.04227E-6
0.56	1.67583E-7	2.16892E-6	3.05227E-6
0.561	1.84583E-7	2.17592E-6	3.06227E-6
0.562	1.99583E-7	2.17792E-6	3.07227E-6
0.563	2.14583E-7	2.18392E-6	3.08227E-6
0.564	2.30583E-7	2.19592E-6	3.09227E-6
0.565	2.45583E-7	2.20392E-6	3.09227E-6
0.566	2.65583E-7	2.20592E-6	3.10227E-6
0.567	2.83583E-7	2.21192E-6	3.10227E-6
0.568	3.04583E-7	2.22192E-6	3.11227E-6
0.569	3.32583E-7	2.22793E-6	3.11227E-6
0.57	3.73283E-7	2.23093E-6	3.12227E-6
0.571	5.18483E-7	2.24193E-6	3.12227E-6
0.572	6.39583E-7	2.24393E-6	3.13227E-6
0.573	7.13583E-7	2.25193E-6	3.13227E-6
0.574	7.48583E-7	2.26293E-6	3.14227E-6
0.575	7.49583E-7	2.26993E-6	3.14227E-6
0.576	7.49583E-7	2.27193E-6	3.14227E-6
0.577	7.57583E-7	2.27493E-6	3.15227E-6
0.578	7.99583E-7	2.27693E-6	3.16227E-6
0.579	8.28583E-7	2.27793E-6	3.17227E-6
0.58	8.59583E-7	2.28193E-6	3.17227E-6
0.581	9.16583E-7	2.28293E-6	3.17227E-6
0.582	9.54583E-7	2.28693E-6	3.17227E-6
0.583	9.93583E-7	2.28893E-6	3.17227E-6
0.584	1.02458E-6	2.29193E-6	3.17227E-6
0.585	1.05158E-6	2.29593E-6	3.17227E-6
0.586	1.07758E-6	2.29893E-6	3.18227E-6
0.587	1.10358E-6	2.30093E-6	3.18227E-6
0.588	1.13058E-6	2.30493E-6	3.18227E-6
0.589	1.15758E-6	2.31094E-6	3.18227E-6
0.59	1.17958E-6	2.31494E-6	3.18227E-6
0.591	1.20358E-6	2.31894E-6	3.18227E-6
0.592	1.23158E-6	2.32594E-6	3.18227E-6
0.593	1.25758E-6	2.33194E-6	3.18227E-6
0.594	1.27758E-6	2.33794E-6	3.18227E-6
0.595	1.30158E-6	2.34694E-6	3.18227E-6
0.596	1.34258E-6	2.35494E-6	3.18227E-6
0.597	1.38158E-6	2.36294E-6	3.19227E-6
0.598	1.40258E-6	2.37194E-6	3.19227E-6
0.599	1.40658E-6	2.37995E-6	3.19227E-6
0.6	1.40358E-6	2.38795E-6	3.19227E-6
0.601	1.40758E-6	2.39295E-6	3.20227E-6
0.602	1.41858E-6	2.39895E-6	3.20227E-6
0.603	1.42358E-6	2.40495E-6	3.20227E-6
0.604	1.42858E-6	2.40795E-6	3.21227E-6
0.605	1.43058E-6	2.41295E-6	3.21227E-6
0.606	1.43558E-6	2.41795E-6	3.21227E-6
0.607	1.44558E-6	2.42195E-6	3.22227E-6
0.608	1.45558E-6	2.42695E-6	3.22227E-6
0.609	1.46558E-6	2.43295E-6	3.22227E-6
0.61	1.46558E-6	2.43595E-6	3.23227E-6
0.611	1.47558E-6	2.43995E-6	3.23227E-6
0.612	1.47558E-6	2.44295E-6	3.24227E-6
0.613	1.48558E-6	2.44695E-6	3.24227E-6
0.614	1.49558E-6	2.44895E-6	3.25227E-6
0.615	1.50558E-6	2.45095E-6	3.25227E-6
0.616	1.50558E-6	2.45395E-6	3.25227E-6
0.617	1.51558E-6	2.45695E-6	3.25227E-6
0.618	1.52558E-6	2.45795E-6	3.25227E-6
0.619	1.53558E-6	2.45996E-6	3.26227E-6
0.62	1.54558E-6	2.46396E-6	3.26227E-6
0.621	1.56558E-6	2.46696E-6	3.26227E-6
0.622	1.57558E-6	2.46896E-6	3.25227E-6
0.623	1.58558E-6	2.47196E-6	3.25227E-6
0.624	1.61558E-6	2.47296E-6	3.26227E-6
0.625	1.62558E-6	2.47396E-6	3.25227E-6
0.626	1.62558E-6	2.47596E-6	3.26227E-6
0.627	1.63558E-6	2.47796E-6	3.26227E-6
0.628	1.65558E-6	2.47996E-6	3.26227E-6
0.629	1.67558E-6	2.48296E-6	3.26227E-6
0.63	1.68558E-6	2.48596E-6	3.26227E-6
0.631	1.70558E-6	2.48796E-6	3.26227E-6
0.632	1.71558E-6	2.48796E-6	3.26227E-6
0.633	1.72558E-6	2.49096E-6	3.26227E-6
0.634	1.72558E-6	2.49396E-6	3.26227E-6
0.635	1.73558E-6	2.49596E-6	3.26227E-6
0.636	1.74558E-6	2.49896E-6	3.27227E-6
0.637	1.74558E-6	2.50096E-6	3.27227E-6
0.638	1.75558E-6	2.50196E-6	3.27227E-6
0.639	1.75558E-6	2.50397E-6	3.27227E-6
0.64	1.76558E-6	2.50597E-6	3.27227E-6
0.641	1.76558E-6	2.50697E-6	3.27227E-6
0.642	1.77558E-6	2.50797E-6	3.27227E-6
0.643	1.77558E-6	2.50997E-6	3.27227E-6
0.644	1.77558E-6	2.51197E-6	3.27227E-6
0.645	1.77558E-6	2.51297E-6	3.27227E-6
0.646	1.78558E-6	2.51597E-6	3.27227E-6
0.647	1.78558E-6	2.51697E-6	3.27227E-6
0.648	1.78558E-6	2.51697E-6	3.27227E-6
0.649	1.77558E-6	2.51998E-6	3.27227E-6
0.65	1.77558E-6	2.52198E-6	3.27227E-6
0.651	1.77558E-6	2.52498E-6	3.27227E-6
0.652	1.77558E-6	2.52698E-6	3.27227E-6
0.653	1.77558E-6	2.52698E-6	3.26227E-6
0.654	1.77558E-6	2.52798E-6	3.26227E-6
0.655	1.76558E-6	2.52798E-6	3.26227E-6
0.656	1.76558E-6	2.52798E-6	3.26227E-6
0.657	1.76558E-6	2.52798E-6	3.26227E-6
0.658	1.76558E-6	2.52798E-6	3.26227E-6
0.659	1.75558E-6	2.52798E-6	3.26227E-6
0.66	1.75558E-6	2.52798E-6	3.26227E-6
0.661	1.74558E-6	2.52798E-6	3.26227E-6
0.662	1.74558E-6	2.53798E-6	3.26227E-6
0.663	1.73558E-6	2.53798E-6	3.26227E-6
0.664	1.72558E-6	2.53798E-6	3.26227E-6
0.665	1.72558E-6	2.53798E-6	3.27227E-6
0.666	1.71558E-6	2.53798E-6	3.27227E-6
0.667	1.70558E-6	2.54798E-6	3.27227E-6
0.668	1.69558E-6	2.54798E-6	3.27227E-6
0.669	1.68558E-6	2.54799E-6	3.28227E-6
0.67	1.67558E-6	2.54799E-6	3.28227E-6
0.671	1.66558E-6	2.55799E-6	3.28227E-6
0.672	1.66558E-6	2.55799E-6	3.28227E-6
0.673	1.65558E-6	2.55799E-6	3.28227E-6
0.674	1.65558E-6	2.55799E-6	3.28227E-6
0.675	1.64558E-6	2.56799E-6	3.28227E-6
0.676	1.64558E-6	2.56799E-6	3.28227E-6
0.677	1.64558E-6	2.56799E-6	3.28227E-6
0.678	1.64558E-6	2.57799E-6	3.28227E-6
0.679	1.65558E-6	2.578E-6	3.28227E-6
0.68	1.66558E-6	2.578E-6	3.28227E-6
0.681	1.66558E-6	2.578E-6	3.28227E-6
0.682	1.67558E-6	2.578E-6	3.28227E-6
0.683	1.69558E-6	2.588E-6	3.28227E-6
0.684	1.70558E-6	2.588E-6	3.28227E-6
0.685	1.71558E-6	2.588E-6	3.28227E-6
0.686	1.73558E-6	2.588E-6	3.28227E-6
0.687	1.74558E-6	2.588E-6	3.28227E-6
0.688	1.76558E-6	2.588E-6	3.28227E-6
0.689	1.77558E-6	2.578E-6	3.27227E-6
0.69	1.79558E-6	2.578E-6	3.27227E-6
0.691	1.81558E-6	2.568E-6	3.27227E-6
0.692	1.81558E-6	2.568E-6	3.27227E-6
0.693	1.82558E-6	2.558E-6	3.26227E-6
0.694	1.83558E-6	2.548E-6	3.26227E-6
0.695	1.83558E-6	2.538E-6	3.26227E-6
0.696	1.84558E-6	2.526E-6	3.25227E-6
0.697	1.84558E-6	2.509E-6	3.24227E-6
0.698	1.84558E-6	2.49E-6	3.24227E-6
0.699	1.85558E-6	2.46701E-6	3.23227E-6
0.7	1.85558E-6	2.43601E-6	3.23227E-6
0.701	1.85558E-6	2.40201E-6	3.22227E-6
0.702	1.85558E-6	2.36301E-6	3.21227E-6
0.703	1.85558E-6	2.31701E-6	3.20227E-6
0.704	1.85558E-6	2.26501E-6	3.19227E-6
0.705	1.85558E-6	2.20701E-6	3.17227E-6
0.706	1.85558E-6	2.14201E-6	3.15227E-6
0.707	1.85558E-6	2.06701E-6	3.13227E-6
0.708	1.85558E-6	1.98701E-6	3.10227E-6
0.709	1.85558E-6	1.90501E-6	3.07227E-6
0.71	1.85558E-6	1.80701E-6	3.04227E-6
0.711	1.84558E-6	1.69201E-6	3.01227E-6
0.712	1.84558E-6	1.56391E-6	2.97227E-6
0.713	1.84558E-6	1.43191E-6	2.92227E-6
0.714	1.84558E-6	1.29301E-6	2.86227E-6
0.715	1.84558E-6	1.19301E-6	2.78227E-6
0.716	1.84558E-6	1.09601E-6	2.65227E-6
0.717	1.84558E-6	8.96015E-7	2.46227E-6
0.718	1.84558E-6	8.20015E-7	2.24227E-6
0.719	1.83558E-6	7.52021E-7	2.14227E-6
0.72	1.83558E-6	7.39021E-7	2.09227E-6
0.721	1.83558E-6	7.09021E-7	2.07227E-6
0.722	1.83558E-6	7.06021E-7	2.10227E-6
0.723	1.83558E-6	6.76021E-7	2.02227E-6
0.724	1.83558E-6	6.49021E-7	1.96227E-6
0.725	1.83558E-6	6.15021E-7	1.88227E-6
0.726	1.83558E-6	5.79021E-7	1.82227E-6
0.727	1.83558E-6	5.39021E-7	1.73127E-6
0.728	1.83558E-6	5.31021E-7	1.63527E-6
0.729	1.83558E-6	5.28027E-7	1.53627E-6
0.73	1.83558E-6	5.18027E-7	1.43127E-6
0.731	1.83558E-6	5.28027E-7	1.34327E-6
0.732	1.83558E-6	5.18027E-7	1.26027E-6
0.733	1.82558E-6	5.18027E-7	1.17727E-6
0.734	1.82558E-6	4.98027E-7	1.10827E-6
0.735	1.83558E-6	4.98027E-7	1.03727E-6
0.736	1.83558E-6	4.88027E-7	9.91267E-7
0.737	1.83558E-6	4.78027E-7	9.47267E-7
0.738	1.83558E-6	4.68027E-7	9.04267E-7
0.739	1.83558E-6	4.58034E-7	8.73267E-7
0.74	1.83558E-6	4.48034E-7	8.57267E-7
0.741	1.83558E-6	4.48034E-7	8.37467E-7
0.742	1.83558E-6	4.28034E-7	8.19667E-7
0.743	1.83558E-6	4.28034E-7	8.08467E-7
0.744	1.83558E-6	4.28034E-7	7.94267E-7
0.745	1.84558E-6	4.08034E-7	7.78867E-7
0.746	1.84558E-6	4.08034E-7	7.65267E-7
0.747	1.84558E-6	4.08034E-7	7.52752E-7
0.748	1.85558E-6	4.08034E-7	7.33467E-7
0.749	1.85558E-6	3.9804E-7	7.15067E-7
0.75	1.85558E-6	3.9804E-7	6.99967E-7
0.751	1.85558E-6	3.9804E-7	6.81567E-7
0.752	1.86558E-6	3.9804E-7	6.59367E-7
0.753	1.86558E-6	3.8804E-7	6.42267E-7
0.754	1.86558E-6	3.8804E-7	6.25267E-7
0.755	1.86558E-6	3.7804E-7	6.05267E-7
0.756	1.86558E-6	3.7804E-7	5.90267E-7
0.757	1.86558E-6	3.6804E-7	5.70267E-7
0.758	1.87558E-6	3.6804E-7	5.47267E-7
0.759	1.87558E-6	3.58046E-7	5.33267E-7
0.76	1.87558E-6	3.48046E-7	5.19267E-7
0.761	1.87558E-6	3.48046E-7	5.04267E-7
0.762	1.87558E-6	3.38046E-7	4.89267E-7
0.763	1.86558E-6	3.28046E-7	4.72267E-7
0.764	1.87558E-6	3.28046E-7	4.54267E-7
0.765	1.87558E-6	3.28046E-7	4.37267E-7
0.766	1.87558E-6	3.18046E-7	4.23267E-7
0.767	1.86558E-6	3.08046E-7	4.04267E-7
0.768	1.86558E-6	3.08046E-7	3.84267E-7
0.769	1.86558E-6	3.08052E-7	3.66267E-7
0.77	1.86558E-6	2.98052E-7	3.37267E-7
0.771	1.86558E-6	2.98052E-7	3.04267E-7
0.772	1.85558E-6	2.98052E-7	2.83267E-7
0.773	1.85558E-6	2.88052E-7	2.64267E-7
0.774	1.85558E-6	2.88052E-7	2.49267E-7
0.775	1.84558E-6	2.88052E-7	2.42267E-7
0.776	1.83558E-6	2.68052E-7	2.32267E-7
0.777	1.83558E-6	2.48052E-7	2.22267E-7
0.778	1.82558E-6	2.18052E-7	2.11267E-7
0.779	1.81558E-6	1.88059E-7	2.03267E-7
0.78	1.80558E-6	1.58059E-7	1.94267E-7
0.781	1.79558E-6	1.38059E-7	1.85267E-7
0.782	1.78558E-6	1.28059E-7	1.79267E-7
0.783	1.76558E-6	1.28059E-7	1.75267E-7
0.784	1.75558E-6	1.28059E-7	1.68267E-7
0.785	1.73558E-6	1.38059E-7	1.61267E-7
0.786	1.71558E-6	1.28059E-7	1.57267E-7
0.787	1.68558E-6	1.28059E-7	1.52267E-7
0.788	1.65558E-6	1.28059E-7	1.46267E-7
0.789	1.61558E-6	1.18065E-7	1.43267E-7
0.79	1.57558E-6	1.18065E-7	1.38267E-7
0.791	1.52558E-6	1.18065E-7	1.30267E-7
0.792	1.47558E-6	1.18065E-7	1.27267E-7
0.793	1.42458E-6	1.28065E-7	1.27267E-7
0.794	1.36458E-6	1.28065E-7	1.22267E-7
0.795	1.30558E-6	1.38065E-7	1.20267E-7
0.796	1.24358E-6	1.48065E-7	1.22267E-7
0.797	1.19058E-6	1.58065E-7	1.19267E-7
0.798	1.14558E-6	1.68065E-7	1.20267E-7
0.799	1.10658E-6	1.68071E-7	1.22267E-7
0.8	1.07258E-6	1.78071E-7	1.23267E-7
0.801	1.03758E-6	1.78071E-7	1.26267E-7
0.802	1.01158E-6	1.88071E-7	1.29267E-7
0.803	9.84583E-7	1.88071E-7	1.31267E-7
0.804	9.59583E-7	1.88071E-7	1.33267E-7
0.805	9.34583E-7	1.78071E-7	1.34267E-7
0.806	9.09583E-7	1.78071E-7	1.36267E-7
0.807	8.88583E-7	1.68071E-7	1.36267E-7
0.808	8.70583E-7	1.68071E-7	1.36267E-7
0.809	8.49583E-7	1.58077E-7	1.36267E-7
0.81	8.21583E-7	1.58077E-7	1.34267E-7
0.811	7.90583E-7	1.48077E-7	1.31267E-7
0.812	7.72583E-7	1.48077E-7	1.28267E-7
0.813	7.70583E-7	1.38077E-7	1.24267E-7
0.814	7.66583E-7	1.38077E-7	1.18267E-7
0.815	7.58583E-7	1.28077E-7	1.12267E-7
0.816	7.32583E-7	1.28077E-7	1.06267E-7
0.817	7.22583E-7	1.18077E-7	1.01267E-7
0.818	7.21583E-7	1.18077E-7	9.42668E-8
0.819	7.27583E-7	1.18084E-7	8.92668E-8
0.82	7.18583E-7	1.08084E-7	8.52668E-8
0.821	7.08583E-7	1.08084E-7	8.02668E-8
0.822	7.08583E-7	9.80838E-8	7.62668E-8
0.823	7.14583E-7	9.80838E-8	7.42668E-8
0.824	7.29583E-7	8.80838E-8	6.82668E-8
0.825	7.32583E-7	8.80838E-8	6.62668E-8
0.826	7.35583E-7	7.80838E-8	6.52668E-8
0.827	7.37583E-7	6.80838E-8	6.22668E-8
0.828	7.37583E-7	6.80838E-8	5.92668E-8
0.829	7.39583E-7	6.80901E-8	5.92668E-8
0.83	7.41583E-7	5.80901E-8	5.82668E-8
0.831	7.41583E-7	5.80901E-8	5.62668E-8
0.832	7.42583E-7	4.80901E-8	5.52668E-8
0.833	7.38583E-7	4.80901E-8	5.52668E-8
0.834	7.39583E-7	4.80901E-8	5.52668E-8
0.835	7.38583E-7	3.80901E-8	5.12668E-8
0.836	7.37583E-7	3.80901E-8	5.02668E-8
0.837	7.35583E-7	3.80901E-8	4.92668E-8
0.838	7.30583E-7	3.80901E-8	4.72668E-8
0.839	7.22583E-7	4.80963E-8	4.52668E-8
0.84	7.09583E-7	3.80963E-8	4.42668E-8
0.841	7.02583E-7	3.80963E-8	4.32668E-8
0.842	7.07583E-7	3.80963E-8	4.12668E-8
0.843	7.08583E-7	3.80963E-8	4.22668E-8
0.844	7.05583E-7	3.80963E-8	4.22668E-8
0.845	6.96583E-7	3.80963E-8	4.02668E-8
0.846	6.73583E-7	3.80963E-8	4.12668E-8
0.847	6.30583E-7	3.80963E-8	4.32668E-8
0.848	6.23583E-7	3.80963E-8	4.32668E-8
0.849	6.45583E-7	3.81026E-8	4.12668E-8
0.85	6.46583E-7	2.81026E-8	4.12668E-8
0.851	6.39583E-7	2.81026E-8	3.82668E-8
0.852	6.00583E-7	2.81026E-8	3.52668E-8
0.853	5.70583E-7	2.81026E-8	3.62668E-8
0.854	5.53583E-7	2.81026E-8	3.72668E-8
0.855	5.20383E-7	2.81026E-8	3.42668E-8
0.856	4.62783E-7	2.81026E-8	3.42668E-8
0.857	4.06783E-7	2.81026E-8	3.52668E-8
0.858	3.71383E-7	1.81026E-8	3.42668E-8
0.859	3.23583E-7	1.81089E-8	3.62668E-8
0.86	2.93583E-7	1.81089E-8	3.62668E-8
0.861	2.53583E-7	1.81089E-8	3.72668E-8
0.862	2.28583E-7	1.81089E-8	3.72668E-8
0.863	2.06583E-7	1.81089E-8	3.92668E-8
0.864	1.69583E-7	8.10892E-9	4.02668E-8
0.865	1.62583E-7	8.10892E-9	4.02668E-8
0.866	1.60583E-7	8.10892E-9	4.02668E-8
0.867	1.55583E-7	8.10892E-9	4.22668E-8
0.868	1.47583E-7	1.81089E-8	4.22668E-8
0.869	1.53583E-7	1.81152E-8	4.32668E-8
0.87	1.46583E-7	1.81152E-8	4.62668E-8
0.871	1.42583E-7	1.81152E-8	4.72668E-8
0.872	1.34583E-7	1.81152E-8	4.82668E-8
0.873	1.25583E-7	1.81152E-8	5.12668E-8
0.874	1.18583E-7	1.81152E-8	5.42668E-8
0.875	1.11583E-7	8.1152E-9	5.52668E-8
0.876	1.08583E-7	8.1152E-9	5.62668E-8
0.877	1.07583E-7	8.1152E-9	5.82668E-8
0.878	1.06583E-7	8.1152E-9	6.02668E-8
0.879	1.05583E-7	8.12149E-9	6.12668E-8
0.88	1.07583E-7	8.12149E-9	6.22668E-8
0.881	1.06583E-7	8.12149E-9	6.42668E-8
0.882	1.05583E-7	8.12149E-9	6.12668E-8
0.883	1.10583E-7	8.12149E-9	6.02668E-8
0.884	1.15583E-7	-1.87851e-09	5.92668E-8
0.885	1.17583E-7	-1.87851e-09	5.62668E-8
0.886	1.28583E-7	-1.87851e-09	5.42668E-8
0.887	1.30583E-7	-1.87851e-09	5.22668E-8
0.888	1.37583E-7	-1.87851e-09	4.82668E-8
0.889	1.43583E-7	-1.87223e-09	4.62668E-8
0.89	1.51583E-7	-1.87223e-09	4.32668E-8
0.891	1.53583E-7	-1.87223e-09	4.02668E-8
0.892	1.59583E-7	-1.87223e-09	3.72668E-8
0.893	1.64583E-7	-1.87223e-09	3.22668E-8
0.894	1.67583E-7	-1.87223e-09	3.02668E-8
0.895	1.69583E-7	-1.87223e-09	2.82668E-8
0.896	1.68583E-7	8.12777E-9	2.62668E-8
0.897	1.72583E-7	8.12777E-9	2.52668E-8
0.898	1.72583E-7	8.12777E-9	2.52668E-8
0.899	1.73583E-7	8.13406E-9	2.42668E-8
0.9	1.75583E-7	1.81341E-8	2.42668E-8
0.901	1.73583E-7	1.81341E-8	2.32668E-8
0.902	1.73583E-7	2.81341E-8	2.32668E-8
0.903	1.73583E-7	3.81341E-8	2.72668E-8
0.904	1.71583E-7	4.81341E-8	3.02668E-8
0.905	1.68583E-7	5.81341E-8	3.72668E-8
0.906	1.67583E-7	6.81341E-8	4.02668E-8
0.907	1.67583E-7	8.81341E-8	4.72668E-8
0.908	1.66583E-7	1.08134E-7	5.52668E-8
0.909	1.66583E-7	1.2814E-7	6.42668E-8
0.91	1.63583E-7	1.5814E-7	7.52668E-8
0.911	1.63583E-7	1.7814E-7	8.82668E-8
0.912	1.63583E-7	2.1814E-7	1.04267E-7
0.913	1.62583E-7	2.4814E-7	1.22267E-7
0.914	1.60583E-7	2.8814E-7	1.40267E-7
0.915	1.57583E-7	3.2814E-7	1.62267E-7
0.916	1.52583E-7	3.6814E-7	1.84267E-7
0.917	1.50583E-7	4.1814E-7	2.10267E-7
0.918	1.47583E-7	4.6814E-7	2.39267E-7
0.919	1.42583E-7	5.18147E-7	2.74267E-7
0.92	1.38583E-7	5.87147E-7	3.11267E-7
0.921	1.31583E-7	6.55147E-7	3.52267E-7
0.922	1.29583E-7	7.32147E-7	3.92267E-7
0.923	1.25583E-7	8.57147E-7	4.37267E-7
0.924	1.23583E-7	1.01315E-6	4.90267E-7
0.925	1.18583E-7	1.17615E-6	5.49267E-7
0.926	1.10583E-7	1.23615E-6	6.13267E-7
0.927	1.05583E-7	1.22215E-6	6.77067E-7
0.928	9.55828E-8	1.21015E-6	7.52752E-7
0.929	7.35828E-8	1.28115E-6	8.65267E-7
0.93	5.95828E-8	1.37615E-6	1.14027E-6
0.931	3.05828E-8	1.52252E-6	1.37927E-6
0.932	4.85828E-8	1.49935E-6	1.45927E-6
0.933	6.15828E-8	1.49905E-6	1.51327E-6
0.934	4.95828E-8	1.51833E-6	1.54627E-6
0.935	4.95828E-8	1.49675E-6	1.52827E-6
0.936	2.65828E-8	1.51415E-6	1.58227E-6
0.937	2.85828E-8	1.51415E-6	1.61327E-6
0.938	2.95828E-8	1.51805E-6	1.67427E-6
0.939	3.45828E-8	1.55186E-6	1.74827E-6
0.94	3.65828E-8	1.55926E-6	1.79227E-6
0.941	3.95828E-8	1.57826E-6	1.84227E-6
0.942	4.75828E-8	1.60586E-6	1.86227E-6
0.943	5.15828E-8	1.62486E-6	1.88227E-6
0.944	5.55828E-8	1.63216E-6	1.93227E-6
0.945	5.75828E-8	1.64216E-6	1.97227E-6
0.946	5.45828E-8	1.66116E-6	2.01227E-6
0.947	5.85828E-8	1.67916E-6	2.04227E-6
0.948	5.95828E-8	1.70116E-6	2.11227E-6
0.949	6.35828E-8	1.71217E-6	2.15227E-6
0.95	6.65828E-8	1.72317E-6	2.20227E-6
0.951	7.05828E-8	1.74117E-6	2.28227E-6
0.952	7.05828E-8	1.75417E-6	2.33227E-6
0.953	7.55828E-8	1.76117E-6	2.38227E-6
0.954	7.75828E-8	1.77317E-6	2.43227E-6
0.955	7.75828E-8	1.78717E-6	2.48227E-6
0.956	7.85828E-8	1.79317E-6	2.52227E-6
0.957	7.95828E-8	1.79717E-6	2.56227E-6
0.958	8.05828E-8	1.80617E-6	2.60227E-6
0.959	8.15828E-8	1.81517E-6	2.63227E-6
0.96	8.15828E-8	1.82517E-6	2.66227E-6
0.961	7.95828E-8	1.83717E-6	2.69227E-6
0.962	7.95828E-8	1.84817E-6	2.72227E-6
0.963	8.25828E-8	1.85817E-6	2.74227E-6
0.964	8.15828E-8	1.86517E-6	2.76227E-6
0.965	7.85828E-8	1.87817E-6	2.78227E-6
0.966	7.95828E-8	1.88517E-6	2.81227E-6
0.967	8.05828E-8	1.89517E-6	2.82227E-6
0.968	7.95828E-8	1.90917E-6	2.84227E-6
0.969	8.15828E-8	1.92218E-6	2.86227E-6
0.97	8.15828E-8	1.93118E-6	2.87227E-6
0.971	7.75828E-8	1.94618E-6	2.88227E-6
0.972	7.85828E-8	1.96418E-6	2.90227E-6
0.973	8.05828E-8	1.97918E-6	2.91227E-6
0.974	8.15828E-8	1.99718E-6	2.92227E-6
0.975	7.95828E-8	2.01718E-6	2.94227E-6
0.976	7.75828E-8	2.03818E-6	2.95227E-6
0.977	8.05828E-8	2.06018E-6	2.97227E-6
0.978	7.85828E-8	2.08818E-6	2.98227E-6
0.979	7.75828E-8	2.11318E-6	2.99227E-6
0.98	7.65828E-8	2.12818E-6	3.00227E-6
0.981	7.15828E-8	2.14518E-6	3.01227E-6
0.982	7.05828E-8	2.15618E-6	3.03227E-6
0.983	6.95828E-8	2.16218E-6	3.04227E-6
0.984	6.55828E-8	2.16818E-6	3.05227E-6
0.985	6.05828E-8	2.17718E-6	3.06227E-6
0.986	5.55828E-8	2.18118E-6	3.07227E-6
0.987	4.45828E-8	2.18418E-6	3.07227E-6
0.988	4.45828E-8	2.19418E-6	3.09227E-6
0.989	3.75828E-8	2.20019E-6	3.09227E-6
0.99	3.15828E-8	2.20219E-6	3.10227E-6
0.991	2.55828E-8	2.21119E-6	3.11227E-6
0.992	1.05828E-8	2.22119E-6	3.11227E-6
0.993	7.58282E-9	2.22619E-6	3.11227E-6
0.994	1.58282E-9	2.23019E-6	3.12227E-6
0.995	3.58282E-9	2.24019E-6	3.12227E-6
0.996	5.58282E-9	2.24319E-6	3.13227E-6
0.997	2.58282E-9	2.25219E-6	3.13227E-6
0.998	4.58282E-9	2.26219E-6	3.14227E-6
0.999	4.58282E-9	2.2702E-6	3.14227E-6
1	1.15828E-8	2.2732E-6	3.14227E-6
1	1.75828E-8	2.2742E-6	3.15227E-6
1	2.15828E-8	2.2742E-6	3.16227E-6
1	2.95828E-8	2.2772E-6	3.17227E-6
1	3.95828E-8	2.2802E-6	3.17227E-6
1.01	4.75828E-8	2.2832E-6	3.17227E-6
1.01	5.65828E-8	2.2852E-6	3.17227E-6
1.01	6.65828E-8	2.2892E-6	3.17227E-6
1.01	7.75828E-8	2.2912E-6	3.17227E-6
1.01	9.25828E-8	2.2952E-6	3.17227E-6
1.01	1.06583E-7	2.3002E-6	3.18227E-6
1.01	1.21583E-7	2.3022E-6	3.18227E-6
1.01	1.38583E-7	2.3062E-6	3.18227E-6
1.01	1.53583E-7	2.3092E-6	3.18227E-6
1.01	1.64583E-7	2.3152E-6	3.18227E-6
1.02	1.80583E-7	2.3192E-6	3.18227E-6
1.02	1.96583E-7	2.3252E-6	3.18227E-6
1.02	2.11583E-7	2.3332E-6	3.18227E-6
1.02	2.28583E-7	2.3392E-6	3.19227E-6
1.02	2.45583E-7	2.34621E-6	3.18227E-6
1.02	2.61583E-7	2.35521E-6	3.19227E-6
1.02	2.77583E-7	2.36221E-6	3.19227E-6
1.02	3.01583E-7	2.37021E-6	3.19227E-6
1.02	3.28583E-7	2.37721E-6	3.19227E-6
1.02	3.69383E-7	2.38421E-6	3.19227E-6
1.03	4.95583E-7	2.39121E-6	3.20227E-6
1.03	6.33583E-7	2.40021E-6	3.20227E-6
1.03	6.92583E-7	2.40421E-6	3.21227E-6
1.03	7.18583E-7	2.40921E-6	3.21227E-6
1.03	7.46583E-7	2.41422E-6	3.21227E-6
1.03	7.50583E-7	2.41922E-6	3.21227E-6
1.03	7.52583E-7	2.42422E-6	3.22227E-6
1.03	7.94583E-7	2.42722E-6	3.22227E-6
1.03	8.25583E-7	2.43022E-6	3.23227E-6
1.03	8.53583E-7	2.43522E-6	3.23227E-6
1.04	9.05583E-7	2.43822E-6	3.23227E-6
1.04	9.47583E-7	2.44222E-6	3.24227E-6
1.04	9.78583E-7	2.44722E-6	3.24227E-6
1.04	1.00958E-6	2.45022E-6	3.25227E-6
1.04	1.03758E-6	2.45222E-6	3.25227E-6
1.04	1.06358E-6	2.45522E-6	3.25227E-6
1.04	1.08958E-6	2.45922E-6	3.26227E-6
1.04	1.11058E-6	2.46022E-6	3.25227E-6
1.04	1.13858E-6	2.46322E-6	3.26227E-6
1.04	1.16258E-6	2.46622E-6	3.26227E-6
1.05	1.18358E-6	2.46822E-6	3.26227E-6
1.05	1.21058E-6	2.47022E-6	3.26227E-6
1.05	1.23558E-6	2.47222E-6	3.26227E-6
1.05	1.25458E-6	2.47222E-6	3.26227E-6
1.05	1.27858E-6	2.47223E-6	3.26227E-6
1.05	1.31558E-6	2.47523E-6	3.26227E-6
1.05	1.35758E-6	2.47823E-6	3.26227E-6
1.05	1.37958E-6	2.48023E-6	3.26227E-6
1.05	1.38158E-6	2.48323E-6	3.26227E-6
1.05	1.38158E-6	2.48623E-6	3.26227E-6
1.06	1.38558E-6	2.48823E-6	3.26227E-6
1.06	1.39358E-6	2.49023E-6	3.26227E-6
1.06	1.40558E-6	2.49323E-6	3.26227E-6
1.06	1.41058E-6	2.49623E-6	3.26227E-6
1.06	1.41158E-6	2.49723E-6	3.26227E-6
1.06	1.41958E-6	2.49823E-6	3.26227E-6
1.06	1.42158E-6	2.50023E-6	3.27227E-6
1.06	1.42758E-6	2.50123E-6	3.27227E-6
1.06	1.43558E-6	2.50423E-6	3.27227E-6
1.06	1.44558E-6	2.50523E-6	3.27227E-6
1.07	1.44558E-6	2.50723E-6	3.27227E-6
1.07	1.45558E-6	2.50823E-6	3.27227E-6
1.07	1.46558E-6	2.51123E-6	3.28227E-6
1.07	1.46558E-6	2.51223E-6	3.27227E-6
1.07	1.46558E-6	2.51424E-6	3.27227E-6
1.07	1.46558E-6	2.51624E-6	3.27227E-6
1.07	1.46558E-6	2.51924E-6	3.27227E-6
1.07	1.47558E-6	2.51924E-6	3.27227E-6
1.07	1.47558E-6	2.52024E-6	3.27227E-6
1.07	1.48558E-6	2.52224E-6	3.27227E-6
1.08	1.49558E-6	2.52524E-6	3.27227E-6
1.08	1.51558E-6	2.52624E-6	3.27227E-6
1.08	1.51558E-6	2.52624E-6	3.26227E-6
1.08	1.52558E-6	2.52824E-6	3.26227E-6
1.08	1.55558E-6	2.52825E-6	3.26227E-6
1.08	1.56558E-6	2.52825E-6	3.26227E-6
1.08	1.55558E-6	2.52825E-6	3.26227E-6
1.08	1.56558E-6	2.52825E-6	3.26227E-6
1.08	1.58558E-6	2.52825E-6	3.26227E-6
1.08	1.59558E-6	2.52825E-6	3.26227E-6
1.09	1.61558E-6	2.53825E-6	3.26227E-6
1.09	1.63558E-6	2.53825E-6	3.26227E-6
1.09	1.65558E-6	2.53825E-6	3.26227E-6
1.09	1.68558E-6	2.53825E-6	3.27227E-6
1.09	1.69558E-6	2.53825E-6	3.27227E-6
1.09	1.70558E-6	2.53825E-6	3.27227E-6
1.09	1.71558E-6	2.54825E-6	3.27227E-6
1.09	1.71558E-6	2.54825E-6	3.27227E-6
1.09	1.72558E-6	2.54825E-6	3.28227E-6
1.09	1.73558E-6	2.54825E-6	3.28227E-6
1.1	1.74558E-6	2.55825E-6	3.28227E-6
1.1	1.75558E-6	2.55825E-6	3.28227E-6
1.1	1.75558E-6	2.55825E-6	3.28227E-6
1.1	1.75558E-6	2.55825E-6	3.28227E-6
1.1	1.76558E-6	2.56826E-6	3.28227E-6
1.1	1.76558E-6	2.56826E-6	3.29227E-6
1.1	1.77558E-6	2.56826E-6	3.29227E-6
1.1	1.77558E-6	2.57826E-6	3.29227E-6
1.1	1.76558E-6	2.57826E-6	3.29227E-6
1.1	1.77558E-6	2.57826E-6	3.28227E-6
1.11	1.77558E-6	2.57826E-6	3.28227E-6
1.11	1.76558E-6	2.57826E-6	3.28227E-6
1.11	1.76558E-6	2.58826E-6	3.28227E-6
1.11	1.76558E-6	2.58826E-6	3.28227E-6
1.11	1.76558E-6	2.58827E-6	3.28227E-6
1.11	1.76558E-6	2.58827E-6	3.28227E-6
1.11	1.75558E-6	2.58827E-6	3.28227E-6
1.11	1.75558E-6	2.58827E-6	3.28227E-6
1.11	1.75558E-6	2.58827E-6	3.27227E-6
1.11	1.74558E-6	2.57827E-6	3.27227E-6
1.12	1.74558E-6	2.57827E-6	3.27227E-6
1.12	1.73558E-6	2.56827E-6	3.27227E-6
1.12	1.73558E-6	2.55827E-6	3.26227E-6
1.12	1.72558E-6	2.54827E-6	3.26227E-6
1.12	1.71558E-6	2.53827E-6	3.26227E-6
1.12	1.70558E-6	2.52827E-6	3.25227E-6
1.12	1.70558E-6	2.51227E-6	3.25227E-6
1.12	1.69558E-6	2.49327E-6	3.24227E-6
1.12	1.68558E-6	2.46927E-6	3.23227E-6
1.12	1.67558E-6	2.44027E-6	3.23227E-6
1.13	1.66558E-6	2.40727E-6	3.22227E-6
1.13	1.66558E-6	2.36827E-6	3.21227E-6
1.13	1.65558E-6	2.32327E-6	3.20227E-6
1.13	1.64558E-6	2.27327E-6	3.19227E-6
1.13	1.64558E-6	2.21628E-6	3.17227E-6
1.13	1.63558E-6	2.15028E-6	3.16227E-6
1.13	1.64558E-6	2.07428E-6	3.13227E-6
1.13	1.64558E-6	1.99528E-6	3.11227E-6
1.13	1.64558E-6	1.91428E-6	3.08227E-6
1.13	1.65558E-6	1.81928E-6	3.05227E-6
1.14	1.66558E-6	1.70528E-6	3.02227E-6
1.14	1.67558E-6	1.58248E-6	2.98227E-6
1.14	1.68558E-6	1.44858E-6	2.93227E-6
1.14	1.69558E-6	1.30928E-6	2.87227E-6
1.14	1.70558E-6	1.20628E-6	2.80227E-6
1.14	1.71558E-6	1.11928E-6	2.68227E-6
1.14	1.73558E-6	9.08285E-7	2.49227E-6
1.14	1.75558E-6	8.34285E-7	2.28227E-6
1.14	1.76558E-6	7.49285E-7	2.15227E-6
1.14	1.78558E-6	7.46285E-7	2.09227E-6
1.15	1.80558E-6	7.12285E-7	2.08227E-6
1.15	1.81558E-6	7.09285E-7	2.11227E-6
1.15	1.82558E-6	6.80285E-7	2.04227E-6
1.15	1.83558E-6	6.53285E-7	1.98227E-6
1.15	1.83558E-6	6.20291E-7	1.89227E-6
1.15	1.84558E-6	5.83291E-7	1.83227E-6
1.15	1.84558E-6	5.44291E-7	1.74427E-6
1.15	1.84558E-6	5.31291E-7	1.65027E-6
1.15	1.85558E-6	5.28291E-7	1.55227E-6
1.15	1.85558E-6	5.18291E-7	1.44827E-6
1.16	1.85558E-6	5.28291E-7	1.35727E-6
1.16	1.85558E-6	5.18291E-7	1.27427E-6
1.16	1.85558E-6	5.18291E-7	1.19027E-6
1.16	1.85558E-6	4.98291E-7	1.11927E-6
1.16	1.85558E-6	4.98297E-7	1.04727E-6
1.16	1.85558E-6	4.88297E-7	9.99267E-7
1.16	1.85558E-6	4.78297E-7	9.55267E-7
1.16	1.85558E-6	4.68297E-7	9.10267E-7
1.16	1.85558E-6	4.58297E-7	8.76267E-7
1.16	1.84558E-6	4.48297E-7	8.59267E-7
1.17	1.84558E-6	4.48297E-7	8.39367E-7
1.17	1.84558E-6	4.28297E-7	8.23567E-7
1.17	1.84558E-6	4.28297E-7	8.09767E-7
1.17	1.84558E-6	4.28297E-7	7.96567E-7
1.17	1.84558E-6	4.18304E-7	7.80067E-7
1.17	1.84558E-6	4.08304E-7	7.65967E-7
1.17	1.84558E-6	4.08304E-7	7.54037E-7
1.17	1.84558E-6	4.08304E-7	7.35367E-7
1.17	1.83558E-6	3.98304E-7	7.16367E-7
1.17	1.83558E-6	3.98304E-7	7.00567E-7
1.18	1.83558E-6	3.98304E-7	6.81567E-7
1.18	1.83558E-6	3.98304E-7	6.60067E-7
1.18	1.83558E-6	3.88304E-7	6.43267E-7
1.18	1.83558E-6	3.88304E-7	6.25267E-7
1.18	1.83558E-6	3.8831E-7	6.05267E-7
1.18	1.83558E-6	3.7831E-7	5.90267E-7
1.18	1.83558E-6	3.7831E-7	5.70267E-7
1.18	1.83558E-6	3.6831E-7	5.46267E-7
1.18	1.83558E-6	3.5831E-7	5.32267E-7
1.18	1.83558E-6	3.4831E-7	5.20267E-7
1.19	1.83558E-6	3.4831E-7	5.05267E-7
1.19	1.83558E-6	3.3831E-7	4.89267E-7
1.19	1.83558E-6	3.3831E-7	4.75267E-7
1.19	1.83558E-6	3.2831E-7	4.56267E-7
1.19	1.83558E-6	3.18316E-7	4.41267E-7
1.19	1.83558E-6	3.18316E-7	4.23267E-7
1.19	1.83558E-6	3.08316E-7	4.05267E-7
1.19	1.83558E-6	3.08316E-7	3.85267E-7
1.19	1.83558E-6	3.08316E-7	3.65267E-7
1.19	1.83558E-6	2.98316E-7	3.38267E-7
1.2	1.83558E-6	2.98316E-7	3.05267E-7
1.2	1.83558E-6	2.98316E-7	2.80267E-7
1.2	1.83558E-6	2.98316E-7	2.63267E-7
1.2	1.84558E-6	2.88316E-7	2.47267E-7
1.2	1.84558E-6	2.88323E-7	2.40267E-7
1.2	1.84558E-6	2.68323E-7	2.30267E-7
1.2	1.84558E-6	2.58323E-7	2.20267E-7
1.2	1.84558E-6	2.18323E-7	2.10267E-7
1.2	1.85558E-6	1.88323E-7	2.02267E-7
1.2	1.85558E-6	1.58323E-7	1.93267E-7
1.21	1.85558E-6	1.38323E-7	1.85267E-7
1.21	1.86558E-6	1.28323E-7	1.78267E-7
1.21	1.86558E-6	1.28323E-7	1.74267E-7
1.21	1.86558E-6	1.28323E-7	1.66267E-7
1.21	1.86558E-6	1.38329E-7	1.61267E-7
1.21	1.86558E-6	1.28329E-7	1.58267E-7
1.21	1.87558E-6	1.28329E-7	1.52267E-7
1.21	1.87558E-6	1.28329E-7	1.46267E-7
1.21	1.87558E-6	1.18329E-7	1.42267E-7
1.21	1.87558E-6	1.18329E-7	1.37267E-7
1.22	1.87558E-6	1.18329E-7	1.30267E-7
1.22	1.87558E-6	1.18329E-7	1.27267E-7
1.22	1.87558E-6	1.28329E-7	1.24267E-7
1.22	1.87558E-6	1.28329E-7	1.22267E-7
1.22	1.87558E-6	1.38335E-7	1.19267E-7
1.22	1.87558E-6	1.48335E-7	1.24267E-7
1.22	1.86558E-6	1.48335E-7	1.18267E-7
1.22	1.86558E-6	1.68335E-7	1.19267E-7
1.22	1.86558E-6	1.68335E-7	1.21267E-7
1.22	1.86558E-6	1.78335E-7	1.23267E-7
1.23	1.86558E-6	1.78335E-7	1.25267E-7
1.23	1.85558E-6	1.88335E-7	1.28267E-7
1.23	1.85558E-6	1.88335E-7	1.30267E-7
1.23	1.84558E-6	1.88335E-7	1.32267E-7
1.23	1.84558E-6	1.78341E-7	1.33267E-7
1.23	1.83558E-6	1.78341E-7	1.36267E-7
1.23	1.83558E-6	1.78341E-7	1.36267E-7
1.23	1.82558E-6	1.68341E-7	1.36267E-7
1.23	1.81558E-6	1.68341E-7	1.35267E-7
1.23	1.80558E-6	1.58341E-7	1.33267E-7
1.24	1.79558E-6	1.58341E-7	1.29267E-7
1.24	1.78558E-6	1.48341E-7	1.26267E-7
1.24	1.76558E-6	1.48341E-7	1.22267E-7
1.24	1.75558E-6	1.38341E-7	1.16267E-7
1.24	1.73558E-6	1.38348E-7	1.10267E-7
1.24	1.71558E-6	1.28348E-7	1.05267E-7
1.24	1.68558E-6	1.18348E-7	1.01267E-7
1.24	1.65558E-6	1.18348E-7	9.52668E-8
1.24	1.62558E-6	1.18348E-7	9.12668E-8
1.24	1.57558E-6	1.08348E-7	8.62668E-8
1.25	1.53558E-6	1.08348E-7	8.12668E-8
1.25	1.48558E-6	1.08348E-7	7.72668E-8
1.25	1.43258E-6	9.83477E-8	7.42668E-8
1.25	1.37358E-6	8.83477E-8	7.12668E-8
1.25	1.31458E-6	8.8354E-8	6.72668E-8
1.25	1.25058E-6	7.8354E-8	6.62668E-8
1.25	1.19758E-6	7.8354E-8	6.52668E-8
1.25	1.15258E-6	6.8354E-8	6.22668E-8
1.25	1.11058E-6	6.8354E-8	6.02668E-8
1.25	1.07558E-6	5.8354E-8	5.92668E-8
1.26	1.04258E-6	5.8354E-8	5.72668E-8
1.26	1.01458E-6	5.8354E-8	5.52668E-8
1.26	9.87583E-7	4.8354E-8	5.52668E-8
1.26	9.60583E-7	4.8354E-8	5.32668E-8
1.26	9.34583E-7	4.83603E-8	5.12668E-8
1.26	9.09583E-7	4.83603E-8	5.02668E-8
1.26	8.90583E-7	3.83603E-8	4.92668E-8
1.26	8.71583E-7	3.83603E-8	4.62668E-8
1.26	8.49583E-7	3.83603E-8	4.42668E-8
1.26	8.21583E-7	3.83603E-8	4.42668E-8
1.27	7.92583E-7	3.83603E-8	4.32668E-8
1.27	7.75583E-7	3.83603E-8	4.12668E-8
1.27	7.72583E-7	3.83603E-8	4.22668E-8
1.27	7.66583E-7	3.83603E-8	4.12668E-8
1.27	7.59583E-7	3.83666E-8	3.92668E-8
1.27	7.39583E-7	3.83666E-8	4.12668E-8
1.27	7.25583E-7	3.83666E-8	4.32668E-8
1.27	7.23583E-7	3.83666E-8	4.42668E-8
1.27	7.27583E-7	3.83666E-8	4.22668E-8
1.27	7.19583E-7	3.83666E-8	4.12668E-8
1.28	7.04583E-7	2.83666E-8	3.92668E-8
1.28	7.07583E-7	2.83666E-8	3.62668E-8
1.28	7.18583E-7	3.83666E-8	3.62668E-8
1.28	7.28583E-7	2.83666E-8	3.42668E-8
1.28	7.32583E-7	2.83729E-8	3.42668E-8
1.28	7.35583E-7	2.83729E-8	3.42668E-8
1.28	7.37583E-7	2.83729E-8	3.52668E-8
1.28	7.38583E-7	2.83729E-8	3.52668E-8
1.28	7.39583E-7	1.83729E-8	3.52668E-8
1.28	7.41583E-7	1.83729E-8	3.52668E-8
1.29	7.42583E-7	1.83729E-8	3.72668E-8
1.29	7.42583E-7	1.83729E-8	3.72668E-8
1.29	7.39583E-7	1.83729E-8	3.82668E-8
1.29	7.39583E-7	1.83729E-8	4.02668E-8
1.29	7.40583E-7	8.37915E-9	3.92668E-8
1.29	7.39583E-7	1.83792E-8	4.02668E-8
1.29	7.37583E-7	1.83792E-8	4.22668E-8
1.29	7.32583E-7	8.37915E-9	4.32668E-8
1.29	7.28583E-7	1.83792E-8	4.32668E-8
1.29	7.17583E-7	1.83792E-8	4.62668E-8
1.3	7.06583E-7	8.37915E-9	4.72668E-8
1.3	7.04583E-7	8.37915E-9	4.82668E-8
1.3	7.08583E-7	1.83792E-8	5.02668E-8
1.3	7.09583E-7	1.83792E-8	5.32668E-8
1.3	7.01583E-7	1.83854E-8	5.42668E-8
1.3	6.87583E-7	1.83854E-8	5.62668E-8
1.3	6.23583E-7	1.83854E-8	5.82668E-8
1.3	6.29583E-7	8.38544E-9	6.02668E-8
1.3	6.40583E-7	8.38544E-9	6.12668E-8
1.3	6.49583E-7	8.38544E-9	6.22668E-8
1.31	6.42583E-7	8.38544E-9	6.32668E-8
1.31	6.18583E-7	8.38544E-9	6.32668E-8
1.31	5.77583E-7	-1.61456e-09	6.22668E-8
1.31	5.49583E-7	-1.61456e-09	6.12668E-8
1.31	5.13683E-7	-1.60828e-09	5.92668E-8
1.31	4.66283E-7	-1.60828e-09	5.62668E-8
1.31	4.01983E-7	-1.60828e-09	5.42668E-8
1.31	3.59783E-7	-1.60828e-09	5.12668E-8
1.31	3.21583E-7	-1.60828e-09	4.62668E-8
1.31	2.91583E-7	-1.60828e-09	4.32668E-8
1.32	2.49583E-7	-1.60828e-09	4.02668E-8
1.32	2.33583E-7	-1.60828e-09	3.62668E-8
1.32	2.11583E-7	-1.60828e-09	3.22668E-8
1.32	1.76583E-7	-1.60828e-09	3.02668E-8
1.32	1.68583E-7	-1.60199e-09	2.82668E-8
1.32	1.67583E-7	-1.60199e-09	2.62668E-8
1.32	1.63583E-7	8.39801E-9	2.62668E-8
1.32	1.55583E-7	8.39801E-9	2.52668E-8
1.32	1.54583E-7	8.39801E-9	2.52668E-8
1.32	1.49583E-7	1.8398E-8	2.52668E-8
1.33	1.48583E-7	1.8398E-8	2.42668E-8
1.33	1.40583E-7	2.8398E-8	2.42668E-8
1.33	1.32583E-7	3.8398E-8	2.72668E-8
1.33	1.25583E-7	4.8398E-8	3.02668E-8
1.33	1.14583E-7	5.84043E-8	3.42668E-8
1.33	1.11583E-7	7.84043E-8	3.92668E-8
1.33	1.12583E-7	8.84043E-8	4.72668E-8
1.33	1.09583E-7	1.08404E-7	5.62668E-8
1.33	1.08583E-7	1.28404E-7	6.52668E-8
1.33	1.08583E-7	1.48404E-7	7.52668E-8
1.34	1.08583E-7	1.78404E-7	8.52668E-8
1.34	1.12583E-7	2.08404E-7	1.00267E-7
1.34	1.15583E-7	2.48404E-7	1.18267E-7
1.34	1.20583E-7	2.78404E-7	1.36267E-7
1.34	1.23583E-7	3.18411E-7	1.57267E-7
1.34	1.29583E-7	3.68411E-7	1.81267E-7
1.34	1.34583E-7	4.08411E-7	2.07267E-7
1.34	1.40583E-7	4.58411E-7	2.35267E-7
1.34	1.46583E-7	5.18411E-7	2.69267E-7
1.34	1.53583E-7	5.82411E-7	3.05267E-7
1.35	1.57583E-7	6.49411E-7	3.46267E-7
1.35	1.59583E-7	7.22411E-7	3.87267E-7
1.35	1.65583E-7	8.33411E-7	4.31267E-7
1.35	1.69583E-7	1.00041E-6	4.82267E-7
1.35	1.71583E-7	1.15142E-6	5.43267E-7
1.35	1.71583E-7	1.24642E-6	6.04267E-7
1.35	1.74583E-7	1.22642E-6	6.68067E-7
1.35	1.74583E-7	1.20942E-6	7.42447E-7
1.35	1.75583E-7	1.27242E-6	8.49667E-7
1.35	1.77583E-7	1.36242E-6	1.09127E-6
1.36	1.75583E-7	1.51282E-6	1.34227E-6
1.36	1.75583E-7	1.49702E-6	1.46227E-6
1.36	1.75583E-7	1.49832E-6	1.45427E-6
1.36	1.72583E-7	1.51632E-6	1.54027E-6
1.36	1.70583E-7	1.49702E-6	1.51027E-6
1.36	1.70583E-7	1.51252E-6	1.56927E-6
1.36	1.68583E-7	1.51602E-6	1.60627E-6
1.36	1.68583E-7	1.51602E-6	1.64627E-6
1.36	1.65583E-7	1.55012E-6	1.72727E-6
1.36	1.66583E-7	1.55912E-6	1.77227E-6
1.37	1.65583E-7	1.57912E-6	1.81227E-6
1.37	1.66583E-7	1.60612E-6	1.85227E-6
1.37	1.62583E-7	1.62712E-6	1.86227E-6
1.37	1.62583E-7	1.63342E-6	1.91227E-6
1.37	1.59583E-7	1.64243E-6	1.95227E-6
1.37	1.56583E-7	1.66243E-6	1.98227E-6
1.37	1.49583E-7	1.68343E-6	2.00227E-6
1.37	1.47583E-7	1.70243E-6	2.07227E-6
1.37	1.43583E-7	1.71443E-6	2.13227E-6
1.37	1.38583E-7	1.72343E-6	2.17227E-6
1.38	1.33583E-7	1.74343E-6	2.25227E-6
1.38	1.32583E-7	1.75443E-6	2.30227E-6
1.38	1.26583E-7	1.76143E-6	2.35227E-6
1.38	1.21583E-7	1.77343E-6	2.40227E-6
1.38	1.16583E-7	1.78644E-6	2.45227E-6
1.38	1.11583E-7	1.79244E-6	2.49227E-6
1.38	1.05583E-7	1.79544E-6	2.54227E-6
1.38	8.85828E-8	1.80544E-6	2.58227E-6
1.38	7.65828E-8	1.81644E-6	2.61227E-6
1.38	6.65828E-8	1.82444E-6	2.64227E-6
1.39	3.65828E-8	1.83544E-6	2.67227E-6
1.39	5.15828E-8	1.84744E-6	2.70227E-6
1.39	6.25828E-8	1.85844E-6	2.73227E-6
1.39	5.65828E-8	1.86444E-6	2.75227E-6
1.39	5.65828E-8	1.87744E-6	2.77227E-6
1.39	3.65828E-8	1.88444E-6	2.79227E-6
1.39	3.45828E-8	1.89344E-6	2.81227E-6
1.39	3.55828E-8	1.90544E-6	2.83227E-6
1.39	3.35828E-8	1.92044E-6	2.85227E-6
1.39	4.15828E-8	1.93144E-6	2.86227E-6
1.4	4.55828E-8	1.94444E-6	2.88227E-6
1.4	5.05828E-8	1.96244E-6	2.89227E-6
1.4	5.55828E-8	1.97744E-6	2.91227E-6
1.4	5.95828E-8	1.99544E-6	2.92227E-6
1.4	5.95828E-8	2.01645E-6	2.93227E-6
1.4	5.65828E-8	2.03745E-6	2.95227E-6
1.4	6.25828E-8	2.05945E-6	2.96227E-6
1.4	6.25828E-8	2.08745E-6	2.97227E-6
1.4	6.55828E-8	2.11245E-6	2.99227E-6
1.4	7.15828E-8	2.12745E-6	3.00227E-6
1.41	7.35828E-8	2.14445E-6	3.01227E-6
1.41	7.55828E-8	2.15745E-6	3.02227E-6
1.41	7.75828E-8	2.16245E-6	3.03227E-6
1.41	8.05828E-8	2.16845E-6	3.04227E-6
1.41	7.95828E-8	2.17645E-6	3.06227E-6
1.41	8.25828E-8	2.17945E-6	3.07227E-6
1.41	8.35828E-8	2.18245E-6	3.07227E-6
1.41	8.35828E-8	2.19445E-6	3.08227E-6
1.41	8.55828E-8	2.20345E-6	3.09227E-6
1.41	8.35828E-8	2.20545E-6	3.10227E-6
1.42	8.35828E-8	2.21345E-6	3.10227E-6
1.42	8.35828E-8	2.22245E-6	3.11227E-6
1.42	8.25828E-8	2.22645E-6	3.11227E-6
1.42	8.25828E-8	2.23045E-6	3.12227E-6
1.42	8.15828E-8	2.23946E-6	3.12227E-6
1.42	8.25828E-8	2.24146E-6	3.12227E-6
1.42	8.35828E-8	2.24946E-6	3.13227E-6
1.42	7.85828E-8	2.26046E-6	3.13227E-6
1.42	8.05828E-8	2.27046E-6	3.14227E-6
1.42	8.25828E-8	2.27446E-6	3.14227E-6
1.43	7.95828E-8	2.27646E-6	3.15227E-6
1.43	8.05828E-8	2.27746E-6	3.16227E-6
1.43	8.05828E-8	2.27946E-6	3.17227E-6
1.43	8.05828E-8	2.28246E-6	3.17227E-6
1.43	7.75828E-8	2.28247E-6	3.17227E-6
1.43	7.85828E-8	2.28347E-6	3.16227E-6
1.43	7.95828E-8	2.28747E-6	3.17227E-6
1.43	7.65828E-8	2.29147E-6	3.17227E-6
1.43	7.45828E-8	2.29547E-6	3.17227E-6
1.43	7.35828E-8	2.30047E-6	3.17227E-6
1.44	7.25828E-8	2.30347E-6	3.18227E-6
1.44	6.75828E-8	2.30847E-6	3.18227E-6
1.44	6.45828E-8	2.31147E-6	3.18227E-6
1.44	6.15828E-8	2.31447E-6	3.18227E-6
1.44	5.65828E-8	2.31747E-6	3.18227E-6
1.44	4.95828E-8	2.32547E-6	3.18227E-6
1.44	3.95828E-8	2.33247E-6	3.18227E-6
1.44	3.85828E-8	2.33847E-6	3.19227E-6
1.44	3.45828E-8	2.34647E-6	3.18227E-6
1.44	2.75828E-8	2.35447E-6	3.18227E-6
1.45	1.75902E-8	2.36247E-6	3.19227E-6
1.45	6.59018E-9	2.36947E-6	3.19227E-6
1.45	4.59018E-9	2.37847E-6	3.19227E-6
1.45	4.59018E-9	2.38647E-6	3.19227E-6
1.45	3.59018E-9	2.38948E-6	3.19227E-6
1.45	5.90183E-10	2.39648E-6	3.20227E-6
1.45	-1.40982e-09	2.40448E-6	3.20227E-6
1.45	1.59018E-9	2.41048E-6	3.21227E-6
1.45	2.59018E-9	2.41348E-6	3.21227E-6
1.45	5.59018E-9	2.41948E-6	3.21227E-6
1.46	8.60525E-9	2.42348E-6	3.22227E-6
1.46	1.66052E-8	2.42748E-6	3.22227E-6
1.46	2.36052E-8	2.43348E-6	3.23227E-6
1.46	3.16052E-8	2.43748E-6	3.23227E-6
1.46	4.06052E-8	2.43849E-6	3.24227E-6
1.46	5.16052E-8	2.44149E-6	3.24227E-6
1.46	6.36052E-8	2.44649E-6	3.24227E-6
1.46	7.56052E-8	2.45049E-6	3.25227E-6
1.46	8.76052E-8	2.45249E-6	3.25227E-6
1.46	1.03605E-7	2.45549E-6	3.25227E-6
1.47	1.1962E-7	2.45749E-6	3.26227E-6
1.47	1.3562E-7	2.46049E-6	3.26227E-6
1.47	1.4962E-7	2.46349E-6	3.26227E-6
1.47	1.6662E-7	2.46449E-6	3.26227E-6
1.47	1.8062E-7	2.46649E-6	3.26227E-6
1.47	1.9662E-7	2.46849E-6	3.26227E-6
1.47	2.0862E-7	2.47249E-6	3.26227E-6
1.47	2.2662E-7	2.47349E-6	3.26227E-6
1.47	2.4462E-7	2.47549E-6	3.26227E-6
1.47	2.6162E-7	2.47649E-6	3.26227E-6
1.48	2.75635E-7	2.47949E-6	3.26227E-6
1.48	2.96635E-7	2.48149E-6	3.26227E-6
1.48	3.24635E-7	2.48349E-6	3.26227E-6
1.48	3.59535E-7	2.48649E-6	3.26227E-6
1.48	4.57335E-7	2.4885E-6	3.26227E-6
1.48	6.38635E-7	2.4885E-6	3.26227E-6
1.48	6.86635E-7	2.4915E-6	3.26227E-6
1.48	7.23635E-7	2.4945E-6	3.26227E-6
1.48	7.50635E-7	2.4985E-6	3.27227E-6
1.48	7.57635E-7	2.5005E-6	3.27227E-6
1.49	7.5465E-7	2.5025E-6	3.27227E-6
1.49	7.9765E-7	2.5035E-6	3.27227E-6
1.49	8.2965E-7	2.5045E-6	3.27227E-6
1.49	8.5765E-7	2.5055E-6	3.27227E-6
1.49	9.0265E-7	2.5075E-6	3.27227E-6
1.49	9.4765E-7	2.5075E-6	3.27227E-6
1.49	9.8365E-7	2.5085E-6	3.28227E-6
1.49	1.01065E-6	2.5115E-6	3.27227E-6
1.49	1.03665E-6	2.5155E-6	3.27227E-6
1.49	1.06565E-6	2.5175E-6	3.27227E-6
1.5	1.09167E-6	2.5195E-6	3.27227E-6
1.5	1.11467E-6	2.5225E-6	3.27227E-6
1.5	1.14067E-6	2.5235E-6	3.27227E-6
1.5	1.16667E-6	2.5225E-6	3.27227E-6
1.5	1.18967E-6	2.52551E-6	3.27227E-6
1.5	1.21467E-6	2.52751E-6	3.27227E-6
1.5	1.24467E-6	2.52751E-6	3.27227E-6
1.5	1.26367E-6	2.52851E-6	3.27227E-6
1.5	1.28867E-6	2.52851E-6	3.27227E-6
1.5	1.32367E-6	2.52851E-6	3.27227E-6
1.51	1.36868E-6	2.52851E-6	3.26227E-6
1.51	1.38668E-6	2.52851E-6	3.26227E-6
1.51	1.39368E-6	2.52851E-6	3.27227E-6
1.51	1.39668E-6	2.53851E-6	3.26227E-6
1.51	1.39668E-6	2.53852E-6	3.26227E-6
1.51	1.40268E-6	2.53852E-6	3.27227E-6
1.51	1.41168E-6	2.53852E-6	3.27227E-6
1.51	1.41268E-6	2.53852E-6	3.27227E-6
1.51	1.41168E-6	2.53852E-6	3.27227E-6
1.51	1.41568E-6	2.53852E-6	3.27227E-6
1.52	1.4177E-6	2.53852E-6	3.27227E-6
1.52	1.4237E-6	2.54852E-6	3.27227E-6
1.52	1.4327E-6	2.54852E-6	3.28227E-6
1.52	1.4347E-6	2.54852E-6	3.28227E-6
1.52	1.4357E-6	2.55852E-6	3.28227E-6
1.52	1.4457E-6	2.55852E-6	3.28227E-6
1.52	1.4457E-6	2.55852E-6	3.28227E-6
1.52	1.4457E-6	2.55852E-6	3.28227E-6
1.52	1.4557E-6	2.56852E-6	3.29227E-6
1.52	1.4557E-6	2.56852E-6	3.29227E-6
1.53	1.46571E-6	2.56852E-6	3.29227E-6
1.53	1.46571E-6	2.57852E-6	3.29227E-6
1.53	1.47571E-6	2.57852E-6	3.29227E-6
1.53	1.48571E-6	2.57852E-6	3.29227E-6
1.53	1.49571E-6	2.57853E-6	3.29227E-6
1.53	1.50571E-6	2.58853E-6	3.28227E-6
1.53	1.50571E-6	2.58853E-6	3.28227E-6
1.53	1.53571E-6	2.58853E-6	3.28227E-6
1.53	1.54571E-6	2.58853E-6	3.28227E-6
1.53	1.54571E-6	2.58853E-6	3.28227E-6
1.54	1.53573E-6	2.58853E-6	3.28227E-6
1.54	1.55573E-6	2.58853E-6	3.28227E-6
1.54	1.56573E-6	2.58853E-6	3.28227E-6
1.54	1.57573E-6	2.57853E-6	3.28227E-6
1.54	1.58573E-6	2.57854E-6	3.27227E-6
1.54	1.59573E-6	2.56854E-6	3.27227E-6
1.54	1.61573E-6	2.55854E-6	3.27227E-6
1.54	1.63573E-6	2.54854E-6	3.26227E-6
1.54	1.65573E-6	2.53854E-6	3.26227E-6
1.54	1.67573E-6	2.52854E-6	3.25227E-6
1.55	1.68574E-6	2.51454E-6	3.25227E-6
1.55	1.70574E-6	2.49554E-6	3.24227E-6
1.55	1.71574E-6	2.47254E-6	3.24227E-6
1.55	1.72574E-6	2.44354E-6	3.23227E-6
1.55	1.72574E-6	2.41054E-6	3.22227E-6
1.55	1.73574E-6	2.37054E-6	3.21227E-6
1.55	1.73574E-6	2.32654E-6	3.20227E-6
1.55	1.74574E-6	2.27854E-6	3.19227E-6
1.55	1.75574E-6	2.22154E-6	3.17227E-6
1.55	1.75574E-6	2.15754E-6	3.16227E-6
1.56	1.75576E-6	2.08354E-6	3.14227E-6
1.56	1.76576E-6	2.00554E-6	3.11227E-6
1.56	1.76576E-6	1.92454E-6	3.09227E-6
1.56	1.76576E-6	1.82854E-6	3.05227E-6
1.56	1.76576E-6	1.71655E-6	3.02227E-6
1.56	1.76576E-6	1.59665E-6	2.98227E-6
1.56	1.76576E-6	1.46465E-6	2.93227E-6
1.56	1.76576E-6	1.31755E-6	2.88227E-6
1.56	1.76576E-6	1.21555E-6	2.81227E-6
1.56	1.75576E-6	1.13355E-6	2.70227E-6
1.57	1.75577E-6	9.19549E-7	2.51227E-6
1.57	1.75577E-6	8.36549E-7	2.31227E-6
1.57	1.75577E-6	7.51549E-7	2.16227E-6
1.57	1.74577E-6	7.50549E-7	2.08227E-6
1.57	1.74577E-6	7.17555E-7	2.08227E-6
1.57	1.73577E-6	7.10555E-7	2.11227E-6
1.57	1.72577E-6	6.82555E-7	2.04227E-6
1.57	1.72577E-6	6.56555E-7	1.99227E-6
1.57	1.71577E-6	6.23555E-7	1.90227E-6
1.57	1.70577E-6	5.88555E-7	1.83227E-6
1.58	1.69579E-6	5.49555E-7	1.75227E-6
1.58	1.68579E-6	5.33555E-7	1.65727E-6
1.58	1.67579E-6	5.29555E-7	1.55727E-6
1.58	1.66579E-6	5.18555E-7	1.45127E-6
1.58	1.65579E-6	5.28561E-7	1.36027E-6
1.58	1.65579E-6	5.18561E-7	1.27827E-6
1.58	1.64579E-6	5.28561E-7	1.19327E-6
1.58	1.63579E-6	4.98561E-7	1.12227E-6
1.58	1.63579E-6	4.98561E-7	1.04927E-6
1.58	1.62579E-6	4.88561E-7	9.98267E-7
1.59	1.6258E-6	4.88561E-7	9.55267E-7
1.59	1.6358E-6	4.68561E-7	9.09267E-7
1.59	1.6358E-6	4.58561E-7	8.75267E-7
1.59	1.6458E-6	4.48561E-7	8.58267E-7
1.59	1.6558E-6	4.48568E-7	8.39367E-7
1.59	1.6658E-6	4.28568E-7	8.21667E-7
1.59	1.6758E-6	4.28568E-7	8.08167E-7
1.59	1.6858E-6	4.28568E-7	7.95867E-7
1.59	1.6958E-6	4.18568E-7	7.80067E-7
1.59	1.7058E-6	4.08568E-7	7.65667E-7
1.6	1.72582E-6	4.08568E-7	7.54037E-7
1.6	1.73582E-6	4.08568E-7	7.36667E-7
1.6	1.75582E-6	3.98568E-7	7.17067E-7
1.6	1.77582E-6	3.98568E-7	7.00567E-7
1.6	1.79582E-6	3.98574E-7	6.83167E-7
1.6	1.80582E-6	3.98574E-7	6.60367E-7
1.6	1.82582E-6	3.88574E-7	6.44267E-7
1.6	1.82582E-6	3.88574E-7	6.26267E-7
1.6	1.83582E-6	3.88574E-7	6.10267E-7
1.6	1.83582E-6	3.78574E-7	5.91267E-7
1.61	1.84583E-6	3.68574E-7	5.73267E-7
1.61	1.84583E-6	3.68574E-7	5.49267E-7
1.61	1.84583E-6	3.58574E-7	5.34267E-7
1.61	1.84583E-6	3.48574E-7	5.22267E-7
1.61	1.85583E-6	3.4858E-7	5.08267E-7
1.61	1.85583E-6	3.3858E-7	4.93267E-7
1.61	1.85583E-6	3.3858E-7	4.79267E-7
1.61	1.85583E-6	3.2858E-7	4.60267E-7
1.61	1.85583E-6	3.2858E-7	4.45267E-7
1.61	1.85583E-6	3.1858E-7	4.27267E-7
1.62	1.85585E-6	3.0858E-7	4.10267E-7
1.62	1.84585E-6	3.0858E-7	3.89267E-7
1.62	1.84585E-6	3.0858E-7	3.70267E-7
1.62	1.84585E-6	2.9858E-7	3.45267E-7
1.62	1.84585E-6	2.98587E-7	3.11267E-7
1.62	1.84585E-6	2.98587E-7	2.84267E-7
1.62	1.84585E-6	2.98587E-7	2.68267E-7
1.62	1.84585E-6	2.88587E-7	2.52267E-7
1.62	1.84585E-6	2.78587E-7	2.43267E-7
1.62	1.84585E-6	2.68587E-7	2.33267E-7
1.63	1.84586E-6	2.58587E-7	2.24267E-7
1.63	1.84586E-6	2.28587E-7	2.14267E-7
1.63	1.84586E-6	1.98587E-7	2.03267E-7
1.63	1.83586E-6	1.68587E-7	1.95267E-7
1.63	1.83586E-6	1.38593E-7	1.87267E-7
1.63	1.83586E-6	1.28593E-7	1.79267E-7
1.63	1.83586E-6	1.28593E-7	1.76267E-7
1.63	1.83586E-6	1.28593E-7	1.69267E-7
1.63	1.83586E-6	1.38593E-7	1.62267E-7
1.63	1.83586E-6	1.28593E-7	1.58267E-7
1.64	1.83588E-6	1.28593E-7	1.52267E-7
1.64	1.83588E-6	1.28593E-7	1.48267E-7
1.64	1.83588E-6	1.18593E-7	1.43267E-7
1.64	1.83588E-6	1.18593E-7	1.39267E-7
1.64	1.83588E-6	1.18599E-7	1.32267E-7
1.64	1.83588E-6	1.18599E-7	1.27267E-7
1.64	1.83588E-6	1.28599E-7	1.25267E-7
1.64	1.83588E-6	1.28599E-7	1.22267E-7
1.64	1.83588E-6	1.38599E-7	1.19267E-7
1.64	1.83588E-6	1.48599E-7	1.19267E-7
1.65	1.83589E-6	1.48599E-7	1.19267E-7
1.65	1.83589E-6	1.68599E-7	1.19267E-7
1.65	1.83589E-6	1.68599E-7	1.21267E-7
1.65	1.83589E-6	1.78599E-7	1.23267E-7
1.65	1.83589E-6	1.78605E-7	1.25267E-7
1.65	1.83589E-6	1.88605E-7	1.28267E-7
1.65	1.83589E-6	1.88605E-7	1.32267E-7
1.65	1.83589E-6	1.88605E-7	1.33267E-7
1.65	1.84589E-6	1.78605E-7	1.33267E-7
1.65	1.84589E-6	1.78605E-7	1.37267E-7
1.66	1.84591E-6	1.78605E-7	1.37267E-7
1.66	1.85591E-6	1.68605E-7	1.37267E-7
1.66	1.85591E-6	1.68605E-7	1.36267E-7
1.66	1.85591E-6	1.58605E-7	1.35267E-7
1.66	1.86591E-6	1.58612E-7	1.33267E-7
1.66	1.86591E-6	1.48612E-7	1.30267E-7
1.66	1.86591E-6	1.38612E-7	1.25267E-7
1.66	1.86591E-6	1.38612E-7	1.19267E-7
1.66	1.86591E-6	1.28612E-7	1.12267E-7
1.66	1.87591E-6	1.28612E-7	1.08267E-7
1.67	1.87592E-6	1.18612E-7	1.03267E-7
1.67	1.87592E-6	1.18612E-7	9.62668E-8
1.67	1.87592E-6	1.18612E-7	9.02668E-8
1.67	1.87592E-6	1.08612E-7	8.62668E-8
1.67	1.87592E-6	1.08618E-7	8.02668E-8
1.67	1.87592E-6	9.8618E-8	7.62668E-8
1.67	1.87592E-6	9.8618E-8	7.32668E-8
1.67	1.87592E-6	8.8618E-8	6.92668E-8
1.67	1.87592E-6	8.8618E-8	6.62668E-8
1.67	1.87592E-6	7.8618E-8	6.42668E-8
1.68	1.86594E-6	7.8618E-8	6.22668E-8
1.68	1.86594E-6	6.8618E-8	6.02668E-8
1.68	1.86594E-6	6.8618E-8	5.82668E-8
1.68	1.86594E-6	5.8618E-8	5.72668E-8
1.68	1.86594E-6	5.86242E-8	5.62668E-8
1.68	1.86594E-6	5.86242E-8	5.52668E-8
1.68	1.85594E-6	4.86242E-8	5.62668E-8
1.68	1.84594E-6	4.86242E-8	5.22668E-8
1.68	1.84594E-6	4.86242E-8	5.02668E-8
1.68	1.84594E-6	4.86242E-8	4.92668E-8
1.69	1.83595E-6	3.86242E-8	4.72668E-8
1.69	1.82595E-6	3.86242E-8	4.52668E-8
1.69	1.81595E-6	4.86242E-8	4.42668E-8
1.69	1.81595E-6	3.86242E-8	4.32668E-8
1.69	1.80595E-6	3.86305E-8	4.12668E-8
1.69	1.78595E-6	3.86305E-8	4.02668E-8
1.69	1.77595E-6	3.86305E-8	4.22668E-8
1.69	1.75595E-6	3.86305E-8	4.02668E-8
1.69	1.74595E-6	3.86305E-8	3.82668E-8
1.69	1.71595E-6	3.86305E-8	3.82668E-8
1.7	1.69597E-6	3.86305E-8	4.02668E-8
1.7	1.65597E-6	3.86305E-8	4.12668E-8
1.7	1.62597E-6	3.86305E-8	3.92668E-8
1.7	1.58597E-6	2.86305E-8	3.82668E-8
1.7	1.54597E-6	2.86368E-8	3.72668E-8
1.7	1.49597E-6	2.86368E-8	3.42668E-8
1.7	1.43597E-6	3.86368E-8	3.42668E-8
1.7	1.38197E-6	2.86368E-8	3.32668E-8
1.7	1.32197E-6	2.86368E-8	3.22668E-8
1.7	1.26097E-6	2.86368E-8	3.12668E-8
1.71	1.20398E-6	2.86368E-8	3.32668E-8
1.71	1.15598E-6	2.86368E-8	3.32668E-8
1.71	1.11498E-6	1.86368E-8	3.12668E-8
1.71	1.07998E-6	1.86368E-8	3.12668E-8
1.71	1.04798E-6	1.86431E-8	3.32668E-8
1.71	1.01798E-6	1.86431E-8	3.42668E-8
1.71	9.88982E-7	1.86431E-8	3.52668E-8
1.71	9.62982E-7	1.86431E-8	3.72668E-8
1.71	9.38982E-7	1.86431E-8	3.82668E-8
1.71	9.12982E-7	1.86431E-8	3.92668E-8
1.72	8.92997E-7	1.86431E-8	3.92668E-8
1.72	8.70997E-7	8.6431E-9	4.02668E-8
1.72	8.49997E-7	1.86431E-8	4.02668E-8
1.72	8.25997E-7	1.86431E-8	4.22668E-8
1.72	7.96997E-7	8.64939E-9	4.52668E-8
1.72	7.77997E-7	1.86494E-8	4.62668E-8
1.72	7.70997E-7	1.86494E-8	4.82668E-8
1.72	7.66997E-7	1.86494E-8	5.22668E-8
1.72	7.62997E-7	1.86494E-8	5.32668E-8
1.72	7.44997E-7	1.86494E-8	5.42668E-8
1.73	7.22012E-7	8.64939E-9	5.72668E-8
1.73	7.20012E-7	8.64939E-9	5.92668E-8
1.73	7.29012E-7	8.64939E-9	5.92668E-8
1.73	7.23012E-7	8.64939E-9	6.02668E-8
1.73	7.04012E-7	8.65567E-9	6.12668E-8
1.73	7.11012E-7	8.65567E-9	6.12668E-8
1.73	7.18012E-7	8.65567E-9	6.12668E-8
1.73	7.29012E-7	-1.34433e-09	6.12668E-8
1.73	7.34012E-7	-1.34433e-09	5.82668E-8
1.73	7.36012E-7	-1.34433e-09	5.52668E-8
1.74	7.37027E-7	-1.34433e-09	5.32668E-8
1.74	7.38027E-7	-1.34433e-09	5.02668E-8
1.74	7.40027E-7	-1.34433e-09	4.52668E-8
1.74	7.43027E-7	-1.34433e-09	4.42668E-8
1.74	7.43027E-7	-1.33805e-09	4.12668E-8
1.74	7.42027E-7	-1.33805e-09	3.72668E-8
1.74	7.39027E-7	-1.33805e-09	3.42668E-8
1.74	7.40027E-7	-1.33805e-09	3.22668E-8
1.74	7.40027E-7	-1.33805e-09	3.02668E-8
1.74	7.40027E-7	8.66195E-9	2.82668E-8
1.75	7.37042E-7	8.66195E-9	2.72668E-8
1.75	7.32042E-7	8.66195E-9	2.62668E-8
1.75	7.29042E-7	8.66195E-9	2.52668E-8
1.75	7.17042E-7	8.66195E-9	2.42668E-8
1.75	7.06042E-7	1.86682E-8	2.42668E-8
1.75	7.05042E-7	2.86682E-8	2.42668E-8
1.75	7.08042E-7	3.86682E-8	2.92668E-8
1.75	7.08042E-7	4.86682E-8	2.92668E-8
1.75	7.01042E-7	5.86682E-8	3.42668E-8
1.75	6.86042E-7	6.86682E-8	3.82668E-8
1.76	6.24057E-7	8.86682E-8	4.62668E-8
1.76	6.26057E-7	1.08668E-7	5.62668E-8
1.76	6.37057E-7	1.28668E-7	6.12668E-8
1.76	6.47057E-7	1.48668E-7	7.02668E-8
1.76	6.40057E-7	1.68675E-7	8.22668E-8
1.76	6.13057E-7	2.08675E-7	9.62668E-8
1.76	5.67057E-7	2.38675E-7	1.13267E-7
1.76	5.34757E-7	2.78675E-7	1.31267E-7
1.76	4.93557E-7	3.18675E-7	1.51267E-7
1.76	4.39437E-7	3.58675E-7	1.74267E-7
1.77	3.79272E-7	3.98675E-7	1.99267E-7
1.77	3.44172E-7	4.48675E-7	2.28267E-7
1.77	3.08072E-7	5.08675E-7	2.63267E-7
1.77	2.85072E-7	5.72675E-7	3.00267E-7
1.77	2.43072E-7	6.39681E-7	3.39267E-7
1.77	2.29072E-7	7.14681E-7	3.81267E-7
1.77	2.07072E-7	8.13681E-7	4.25267E-7
1.77	1.77072E-7	9.79681E-7	4.75267E-7
1.77	1.69072E-7	1.13168E-6	5.34267E-7
1.77	1.72072E-7	1.26068E-6	5.97267E-7
1.78	1.63087E-7	1.22368E-6	6.57167E-7
1.78	1.53087E-7	1.20768E-6	7.27367E-7
1.78	1.54087E-7	1.26168E-6	8.17767E-7
1.78	1.52087E-7	1.34968E-6	9.81267E-7
1.78	1.49087E-7	1.50379E-6	1.28627E-6
1.78	1.42087E-7	1.49919E-6	1.46127E-6
1.78	1.33087E-7	1.49629E-6	1.48127E-6
1.78	1.28087E-7	1.51699E-6	1.59927E-6
1.78	1.22087E-7	1.49959E-6	1.55927E-6
1.78	1.16087E-7	1.50919E-6	1.58327E-6
1.79	1.15102E-7	1.51569E-6	1.62027E-6
1.79	1.13102E-7	1.51079E-6	1.64527E-6
1.79	1.12102E-7	1.54459E-6	1.73327E-6
1.79	1.14102E-7	1.55559E-6	1.78227E-6
1.79	1.12102E-7	1.57329E-6	1.82227E-6
1.79	1.12102E-7	1.60289E-6	1.86227E-6
1.79	1.15102E-7	1.62639E-6	1.88227E-6
1.79	1.20102E-7	1.64069E-6	1.91227E-6
1.79	1.23102E-7	1.64469E-6	1.97227E-6
1.79	1.28102E-7	1.66069E-6	2.01227E-6
1.8	1.33117E-7	1.67769E-6	2.05227E-6
1.8	1.39117E-7	1.69769E-6	2.09227E-6
1.8	1.44117E-7	1.71469E-6	2.17227E-6
1.8	1.52117E-7	1.72069E-6	2.21227E-6
1.8	1.57117E-7	1.7417E-6	2.29227E-6
1.8	1.59117E-7	1.7537E-6	2.35227E-6
1.8	1.65117E-7	1.7627E-6	2.40227E-6
1.8	1.70117E-7	1.7717E-6	2.45227E-6
1.8	1.72117E-7	1.7857E-6	2.50227E-6
1.8	1.75117E-7	1.7937E-6	2.54227E-6
1.81	1.76133E-7	1.7957E-6	2.58227E-6
1.81	1.75133E-7	1.8067E-6	2.61227E-6
1.81	1.77133E-7	1.8167E-6	2.65227E-6
1.81	1.79133E-7	1.8247E-6	2.67227E-6
1.81	1.77133E-7	1.83671E-6	2.70227E-6
1.81	1.76133E-7	1.84871E-6	2.73227E-6
1.81	1.73133E-7	1.85871E-6	2.75227E-6
1.81	1.73133E-7	1.86371E-6	2.77227E-6
1.81	1.70133E-7	1.87571E-6	2.79227E-6
1.81	1.70133E-7	1.88571E-6	2.81227E-6
1.82	1.68148E-7	1.89571E-6	2.83227E-6
1.82	1.66148E-7	1.90771E-6	2.84227E-6
1.82	1.67148E-7	1.92071E-6	2.86227E-6
1.82	1.66148E-7	1.93271E-6	2.87227E-6
1.82	1.65148E-7	1.94571E-6	2.88227E-6
1.82	1.66148E-7	1.96171E-6	2.90227E-6
1.82	1.62148E-7	1.97571E-6	2.91227E-6
1.82	1.61148E-7	1.99371E-6	2.93227E-6
1.82	1.60148E-7	2.01671E-6	2.94227E-6
1.82	1.57148E-7	2.04071E-6	2.95227E-6
1.83	1.52163E-7	2.06271E-6	2.97227E-6
1.83	1.46163E-7	2.08871E-6	2.98227E-6
1.83	1.44163E-7	2.11271E-6	2.99227E-6
1.83	1.40163E-7	2.12771E-6	3.00227E-6
1.83	1.37163E-7	2.14272E-6	3.01227E-6
1.83	1.33163E-7	2.15572E-6	3.03227E-6
1.83	1.25163E-7	2.16172E-6	3.04227E-6
1.83	1.22163E-7	2.16672E-6	3.05227E-6
1.83	1.19163E-7	2.17772E-6	3.06227E-6
1.83	1.14163E-7	2.18272E-6	3.07227E-6
1.84	1.07178E-7	2.18472E-6	3.08227E-6
1.84	9.11778E-8	2.19472E-6	3.09227E-6
1.84	7.71778E-8	2.20272E-6	3.10227E-6
1.84	6.81778E-8	2.20572E-6	3.10227E-6
1.84	3.81778E-8	2.21072E-6	3.11227E-6
1.84	5.31778E-8	2.21972E-6	3.11227E-6
1.84	6.51778E-8	2.22572E-6	3.12227E-6
1.84	5.71778E-8	2.22872E-6	3.12227E-6
1.84	6.11778E-8	2.23572E-6	3.13227E-6
1.84	4.61778E-8	2.24272E-6	3.13227E-6
1.85	3.31928E-8	2.25072E-6	3.13227E-6
1.85	3.61928E-8	2.26072E-6	3.14227E-6
1.85	3.61928E-8	2.27072E-6	3.14227E-6
1.85	4.01928E-8	2.27472E-6	3.14227E-6
1.85	4.81928E-8	2.27873E-6	3.15227E-6
1.85	5.41928E-8	2.27773E-6	3.16227E-6
1.85	5.71928E-8	2.27873E-6	3.17227E-6
1.85	6.41928E-8	2.27973E-6	3.18227E-6
1.85	6.61928E-8	2.28173E-6	3.17227E-6
1.85	6.41928E-8	2.28373E-6	3.17227E-6
1.86	6.72079E-8	2.28873E-6	3.17227E-6
1.86	6.42079E-8	2.29273E-6	3.18227E-6
1.86	6.92079E-8	2.29673E-6	3.18227E-6
1.86	7.32079E-8	2.30073E-6	3.18227E-6
1.86	7.62079E-8	2.30474E-6	3.19227E-6
1.86	7.82079E-8	2.30774E-6	3.19227E-6
1.86	7.82079E-8	2.31174E-6	3.18227E-6
1.86	8.22079E-8	2.31474E-6	3.19227E-6
1.86	8.12079E-8	2.31774E-6	3.19227E-6
1.86	8.42079E-8	2.32574E-6	3.19227E-6
1.87	8.5223E-8	2.33274E-6	3.19227E-6
1.87	8.4223E-8	2.33874E-6	3.19227E-6
1.87	8.5223E-8	2.34474E-6	3.19227E-6
1.87	8.6223E-8	2.35474E-6	3.19227E-6
1.87	8.7223E-8	2.36274E-6	3.19227E-6
1.87	8.5223E-8	2.36974E-6	3.19227E-6
1.87	8.4223E-8	2.37674E-6	3.19227E-6
1.87	8.5223E-8	2.38574E-6	3.20227E-6
1.87	8.4223E-8	2.39174E-6	3.20227E-6
1.87	8.5223E-8	2.39774E-6	3.20227E-6
1.88	8.7238E-8	2.40474E-6	3.21227E-6
1.88	8.1238E-8	2.40974E-6	3.21227E-6
1.88	8.2238E-8	2.41474E-6	3.21227E-6
1.88	8.4238E-8	2.41874E-6	3.22227E-6
1.88	8.3238E-8	2.42275E-6	3.22227E-6
1.88	8.0238E-8	2.42675E-6	3.23227E-6
1.88	8.1238E-8	2.43275E-6	3.23227E-6
1.88	8.2238E-8	2.43775E-6	3.23227E-6
1.88	7.8238E-8	2.44175E-6	3.24227E-6
1.88	7.8238E-8	2.44375E-6	3.24227E-6
1.89	7.52531E-8	2.44875E-6	3.24227E-6
1.89	7.22531E-8	2.45075E-6	3.25227E-6
1.89	7.32531E-8	2.45175E-6	3.25227E-6
1.89	6.72531E-8	2.45475E-6	3.25227E-6
1.89	6.92531E-8	2.45976E-6	3.26227E-6
1.89	6.32531E-8	2.46176E-6	3.26227E-6
1.89	6.22531E-8	2.46376E-6	3.26227E-6
1.89	6.12531E-8	2.46676E-6	3.26227E-6
1.89	5.42531E-8	2.46876E-6	3.26227E-6
1.89	4.92531E-8	2.47176E-6	3.26227E-6
1.9	4.32682E-8	2.47376E-6	3.26227E-6
1.9	3.22682E-8	2.47376E-6	3.26227E-6
1.9	2.92682E-8	2.47476E-6	3.26227E-6
1.9	2.42682E-8	2.47776E-6	3.26227E-6
1.9	1.72682E-8	2.47976E-6	3.26227E-6
1.9	1.42682E-8	2.48176E-6	3.26227E-6
1.9	1.72682E-8	2.48476E-6	3.26227E-6
1.9	1.42682E-8	2.48676E-6	3.26227E-6
1.9	1.12682E-8	2.48876E-6	3.26227E-6
1.9	8.26816E-9	2.48876E-6	3.26227E-6
1.91	8.28323E-9	2.49376E-6	3.27227E-6
1.91	8.28323E-9	2.49776E-6	3.27227E-6
1.91	1.02832E-8	2.49976E-6	3.27227E-6
1.91	9.28323E-9	2.50176E-6	3.27227E-6
1.91	1.32832E-8	2.50377E-6	3.27227E-6
1.91	1.72832E-8	2.50477E-6	3.27227E-6
1.91	2.42832E-8	2.50377E-6	3.27227E-6
1.91	2.92832E-8	2.50577E-6	3.27227E-6
1.91	3.62832E-8	2.50877E-6	3.27227E-6
1.91	4.62832E-8	2.50977E-6	3.28227E-6
1.92	5.52983E-8	2.51177E-6	3.28227E-6
1.92	7.02983E-8	2.51377E-6	3.28227E-6
1.92	8.42983E-8	2.51477E-6	3.28227E-6
1.92	9.92983E-8	2.51677E-6	3.28227E-6
1.92	1.15298E-7	2.51878E-6	3.27227E-6
1.92	1.33298E-7	2.52278E-6	3.27227E-6
1.92	1.50298E-7	2.52478E-6	3.27227E-6
1.92	1.64298E-7	2.52478E-6	3.27227E-6
1.92	1.79298E-7	2.52678E-6	3.27227E-6
1.92	1.95298E-7	2.52678E-6	3.27227E-6
1.93	2.09313E-7	2.52778E-6	3.27227E-6
1.93	2.26313E-7	2.52878E-6	3.27227E-6
1.93	2.44313E-7	2.52878E-6	3.26227E-6
1.93	2.61313E-7	2.52878E-6	3.26227E-6
1.93	2.76313E-7	2.52878E-6	3.26227E-6
1.93	2.96313E-7	2.52878E-6	3.26227E-6
1.93	3.19313E-7	2.53878E-6	3.26227E-6
1.93	3.53113E-7	2.53878E-6	3.26227E-6
1.93	4.27463E-7	2.53878E-6	3.26227E-6
1.93	6.17313E-7	2.53878E-6	3.26227E-6
1.94	6.65328E-7	2.53878E-6	3.27227E-6
1.94	7.51328E-7	2.53878E-6	3.27227E-6
1.94	7.72328E-7	2.53878E-6	3.27227E-6
1.94	7.64328E-7	2.53878E-6	3.27227E-6
1.94	7.66328E-7	2.53879E-6	3.27227E-6
1.94	7.98328E-7	2.54879E-6	3.27227E-6
1.94	8.38328E-7	2.54879E-6	3.28227E-6
1.94	8.63328E-7	2.54879E-6	3.28227E-6
1.94	9.01328E-7	2.55879E-6	3.28227E-6
1.94	9.45328E-7	2.55879E-6	3.28227E-6
1.95	9.72343E-7	2.55879E-6	3.28227E-6
1.95	9.99343E-7	2.55879E-6	3.28227E-6
1.95	1.02934E-6	2.56879E-6	3.28227E-6
1.95	1.05934E-6	2.56879E-6	3.28227E-6
1.95	1.08734E-6	2.56879E-6	3.28227E-6
1.95	1.11334E-6	2.57879E-6	3.29227E-6
1.95	1.13934E-6	2.57879E-6	3.29227E-6
1.95	1.16834E-6	2.57879E-6	3.28227E-6
1.95	1.18934E-6	2.57879E-6	3.28227E-6
1.95	1.21234E-6	2.57879E-6	3.28227E-6
1.96	1.23936E-6	2.58879E-6	3.28227E-6
1.96	1.26036E-6	2.58879E-6	3.28227E-6
1.96	1.28336E-6	2.58879E-6	3.28227E-6
1.96	1.31836E-6	2.58879E-6	3.28227E-6
1.96	1.36436E-6	2.5888E-6	3.28227E-6
1.96	1.37836E-6	2.5888E-6	3.28227E-6
1.96	1.38336E-6	2.5888E-6	3.28227E-6
1.96	1.39136E-6	2.5788E-6	3.27227E-6
1.96	1.39136E-6	2.5788E-6	3.27227E-6
1.96	1.39436E-6	2.5688E-6	3.27227E-6
1.97	1.40337E-6	2.5588E-6	3.27227E-6
1.97	1.40237E-6	2.5588E-6	3.26227E-6
1.97	1.40337E-6	2.5488E-6	3.26227E-6
1.97	1.40837E-6	2.5288E-6	3.25227E-6
1.97	1.41137E-6	2.51681E-6	3.25227E-6
1.97	1.41237E-6	2.49881E-6	3.24227E-6
1.97	1.41937E-6	2.47681E-6	3.24227E-6
1.97	1.42537E-6	2.44781E-6	3.23227E-6
1.97	1.42837E-6	2.41581E-6	3.22227E-6
1.97	1.43137E-6	2.38081E-6	3.21227E-6
1.98	1.43639E-6	2.33781E-6	3.20227E-6
1.98	1.43539E-6	2.28881E-6	3.19227E-6
1.98	1.43639E-6	2.23381E-6	3.18227E-6
1.98	1.44639E-6	2.16981E-6	3.16227E-6
1.98	1.44639E-6	2.09781E-6	3.14227E-6
1.98	1.44639E-6	2.01781E-6	3.12227E-6
1.98	1.45639E-6	1.93681E-6	3.09227E-6
1.98	1.46639E-6	1.84581E-6	3.06227E-6
1.98	1.47639E-6	1.73881E-6	3.02227E-6
1.98	1.48639E-6	1.61691E-6	2.99227E-6
1.99	1.4964E-6	1.47941E-6	2.94227E-6
1.99	1.5164E-6	1.33481E-6	2.88227E-6
1.99	1.5364E-6	1.22781E-6	2.82227E-6
1.99	1.5264E-6	1.14781E-6	2.71227E-6
1.99	1.5164E-6	9.44819E-7	2.53227E-6
1.99	1.5364E-6	8.50819E-7	2.33227E-6
1.99	1.5464E-6	7.69819E-7	2.17227E-6
1.99	1.5564E-6	7.49819E-7	2.09227E-6
1.99	1.5664E-6	7.26819E-7	2.09227E-6
1.99	1.5764E-6	7.14819E-7	2.11227E-6
2	1.58642E-6	6.85819E-7	2.05227E-6
[truncated: 38,005 more rows]

## Sheet: Figure 3b
Frequency	rectified electrode pair	2-3 electrode pair	1-2 electrode pair	1-3 electrode pair
Hz	μC	μC	μC	μC
0.8	373.44	51.5	60	32
1	808.1	106	120	138
1.2	1236.3	576.89	227	262
1.4	1458.4	819	369	418
1.6	2433.8	1215.24	1080	951
1.8	3122.72	2072.6	1234	1115
2	3225.74	2643.62	1552	1326
2.2	4800.6	3230.58	2578	1476
2.4	5080	3275.2	3050	2552
2.6	4868.8	3092.77	2849	2612
2.8	4832	2977.84	2573	2513
3	4710	2705.82	2289	2274

## Sheet: Figure 3c
Frequency (Hz)	charge (nC)															Mean	Standard deviation
0.8	49.96	50.54	50.7	51.03	50.7	50.03	50.51	50.9	51.03	50.09	50.48	50.32	50.35	50.96	50.83	50.562	0.35879
1	103.7	103.3	104.3	102.7	104.3	102.7	104.9	105.9	105.3	104	103.7	101.1	103.3	104.9	103.7	103.853	1.18976
1.2	499.6	513.2	508.3	504.1	504.8	508	504.8	510.9	533.1	509.3	557.6	500.6	553.1	489.3	556.9	516.907	22.1575
1.4	521.8	821.6	780	543.4	515.4	504.5	524.1	512.8	532.2	523.8	509.3	526	552.4	528.6	510.9	560.453	98.7119
1.6	1189	1126	1200	1210	1181	1179	1173	1187	1192	1194	1149	1189	1173	1172	1169	1178.87	20.6912
1.8	2037	2023	2056	2013	1464	2083	1796	1809	1441	2072	1475	2007	2037	1776	1580	1844.6	244.443
2	2643	2299	2623	2292	2630	2304	2624	2302	2247	2630	2299	2230	2273	2221	2629	2416.4	182.155
2.2	3228	3217	3218	3251	3180	3221	3226	3215	3227	3226	3232	3234	3231	3232	3225	3224.2	15.0009
2.4	3277	3276	3276	3278	3277	3280	3280	3277	3278	3280	3278	3277	3278	3277	3281	3278	1.55839
2.6	3100	3102	3103	3100	3103	3103	3102	3101	3104	3102	3103	3105	3101	3104	3104	3102.47	1.50555
Frequency (Hz)	Voltage (V)															107.5	1.91485
0.8	106	106	108	110												218.5	1
1	218	218	220	218												372	19.0438
1.2	360	352	392	384												430	10.0664
1.4	432	416	440	432												534	7.65942
1.6	528	536	544	528												641	1.41421
1.8	639	642	641	642												956.75	9.87843
2	961	963	961	942												1074.5	10.4083
2.2	1066	1084	1065	1083												1815	10
2.4	1820	1800	1820	1820												1670	25.8199
2.6	1640	1660	1700	1680
Frequency (Hz)	Curren (µA)															2.1975	0.04646
0.8	2.15	2.18	2.26	2.2												4.5	0.11547
1	4.6	4.4	4.6	4.4												34.325	0.72744
1.2	34.1	35.4	33.8	34												66.675	1.20934
1.4	68.4	66	66.6	65.7												111.975	2.83711
1.6	110.7	108.7	115.1	113.4												183.525	8.88421
1.8	190.5	187.8	185.2	170.6												248	4.24264
2	253	250	245	244												303.25	1.70783
2.2	304	305	303	301												313.5	4.72582
2.4	313	307	317	317												307	5.09902
2.6	309	312	307	300

## Sheet: Figure 3d
Unit	1-3 electrode pair	1-2 electrode pair	2-3 electrode pair	rectified electrode pair
	μC	μC	μC	μC
	C
1	1870	2595	3264	5390
2	3474	4497	3808	7926
3	4610	4839	5099	9433
4	6632	5807	6831	11700

## Sheet: Figure 3e
Angle	Charge	Current	Voitage
°	μC	μA	V
	1 UNIT
0	12	0.3	18.3
15	581	38	95.2
30	1662	125	326
45	2266	163	520
60	2462	160	656
75	2457	176	1020
90	2595	187	1240
105	2548	163	960
120	2467	166	888
135	2015	156	592
150	1589	119	536
165	430	22	376
180	5	0.3	12.8
195	13	36	363
210	1505	107	632
225	1895	148	619
240	2010	154	864
255	2223	155	1020
270	2274	178	1060
285	2185	165	984
300	2016	143	816
315	1649	158	695
330	1466	102	640
345	400	20.5	332
360	9	0.5	17.5

[truncated: 48 more sheets: Figure 3f, Figure 3g, Figure 3h, Figure 3i, Figure 4b, Figure 4c, Figure 4d, Figure 4e, Figure 4g, Figure 5c, Figure 5d, Figure 5e, Figure 5f, Figure 5g, Figure S10, Figure S12, Figure S14, Figure S15, Figure S16, Figure S17 …]
